# Supplementary material for: HDAC Inhibition as Potential Therapeutic Strategy to Restore the Deregulated Immune Response in Severe COVID-19
Source: Front Immunol. 2022 May 3;13:841716. doi: 10.3389/fimmu.2022.841716 (PMC9111747; doi:10.3389/fimmu.2022.841716)
Supplement: Supplementary file 2 [file Table_1.xlsx]

## Sheet: Cluster 1
genes	external_gene_source	description	baseMean	log2FoldChange	lfcSE	stat	pvalue	padj
MCUB	HGNC Symbol	mitochondrial calcium uniporter dominant negative beta subunit [Source:HGNC Symbol;Acc:HGNC:26076]	1184.97	-0.254928	0.200965	-1.26852	0.204612	0.402091
KCTD12	HGNC Symbol	potassium channel tetramerization domain containing 12 [Source:HGNC Symbol;Acc:HGNC:14678]	4258.06	-0.900382	0.32303	-2.7873	0.00531495	0.0255246
SDS	HGNC Symbol	serine dehydratase [Source:HGNC Symbol;Acc:HGNC:10691]	244.596	-1.54959	0.49483	-3.13156	0.00173883	0.0104029
CXCR4	HGNC Symbol	C-X-C motif chemokine receptor 4 [Source:HGNC Symbol;Acc:HGNC:2561]	8129.91	-0.976952	0.263995	-3.70065	0.000215049	0.00179832
ACP5	HGNC Symbol	acid phosphatase 5, tartrate resistant [Source:HGNC Symbol;Acc:HGNC:124]	1149.31	-1.02227	0.256438	-3.98642	6.70788e-05	0.000665181
LPAR5	HGNC Symbol	lysophosphatidic acid receptor 5 [Source:HGNC Symbol;Acc:HGNC:13307]	100.899	-0.952917	0.604218	-1.57711	0.114771	0.269006
PEAK3	HGNC Symbol	PEAK family member 3 [Source:HGNC Symbol;Acc:HGNC:24793]	94.7643	-0.428792	0.361125	-1.18738	0.235079	0.44113
FCGR3A	HGNC Symbol	Fc fragment of IgG receptor IIIa [Source:HGNC Symbol;Acc:HGNC:3619]	8493.7	-0.746187	0.182097	-4.09774	4.17202e-05	0.000440654
PRR5L	HGNC Symbol	proline rich 5 like [Source:HGNC Symbol;Acc:HGNC:25878]	82.2809	-1.15336	0.397567	-2.90104	0.0037193	0.0193272
NAIP	HGNC Symbol	NLR family apoptosis inhibitory protein [Source:HGNC Symbol;Acc:HGNC:7634]	2742.76	-0.876071	0.214285	-4.08834	4.34462e-05	0.000455255
RGS19	HGNC Symbol	regulator of G protein signaling 19 [Source:HGNC Symbol;Acc:HGNC:13735]	1330.13	-0.290889	0.148877	-1.95389	0.0507143	0.147783
ITGAE	HGNC Symbol	integrin subunit alpha E [Source:HGNC Symbol;Acc:HGNC:6147]	224.997	-0.473051	0.169322	-2.7938	0.00520919	0.025158
FAM214B	HGNC Symbol	family with sequence similarity 214 member B [Source:HGNC Symbol;Acc:HGNC:25666]	2711.16	-0.454387	0.123512	-3.6789	0.000234246	0.00193031
IDH2	HGNC Symbol	isocitrate dehydrogenase (NADP(+)) 2, mitochondrial [Source:HGNC Symbol;Acc:HGNC:5383]	1149.93	-0.340206	0.194865	-1.74586	0.0808359	0.208463
SPRED1	HGNC Symbol	sprouty related EVH1 domain containing 1 [Source:HGNC Symbol;Acc:HGNC:20249]	824.518	-0.660902	0.263057	-2.5124	0.0119915	0.0490647
CAMK1	HGNC Symbol	calcium/calmodulin dependent protein kinase I [Source:HGNC Symbol;Acc:HGNC:1459]	429.063	-0.552745	0.200359	-2.75877	0.00580199	0.0273269
CORO1B	HGNC Symbol	coronin 1B [Source:HGNC Symbol;Acc:HGNC:2253]	808.246	-0.64941	0.255959	-2.53717	0.0111753	0.0463699
CABLES1	HGNC Symbol	Cdk5 and Abl enzyme substrate 1 [Source:HGNC Symbol;Acc:HGNC:25097]	17.8241	-0.957605	0.68201	-1.40409	0.160291	0.341307
TMCC3	HGNC Symbol	transmembrane and coiled-coil domain family 3 [Source:HGNC Symbol;Acc:HGNC:29199]	147.084	-1.03409	0.426229	-2.42613	0.0152608	0.0591815
SCIMP	HGNC Symbol	SLP adaptor and CSK interacting membrane protein [Source:HGNC Symbol;Acc:HGNC:33504]	128.398	-1.2288	0.328069	-3.74557	0.000179986	0.0015382
PARM1	HGNC Symbol	prostate androgen-regulated mucin-like protein 1 [Source:HGNC Symbol;Acc:HGNC:24536]	56.3911	-1.00122	0.39041	-2.56454	0.0103312	0.0436179
PKIB	HGNC Symbol	cAMP-dependent protein kinase inhibitor beta [Source:HGNC Symbol;Acc:HGNC:9018]	112.849	-1.13485	0.345223	-3.2873	0.00101152	0.00665524
GNGT2	HGNC Symbol	G protein subunit gamma transducin 2 [Source:HGNC Symbol;Acc:HGNC:4412]	42.8036	-1.288	0.398821	-3.22951	0.00124001	0.00788446
EDNRB	HGNC Symbol	endothelin receptor type B [Source:HGNC Symbol;Acc:HGNC:3180]	16.0658	-4.42103	1.18656	-3.72592	0.000194607	0.00164897
CD180	HGNC Symbol	CD180 molecule [Source:HGNC Symbol;Acc:HGNC:6726]	1153.34	-0.654781	0.235703	-2.77799	0.00546959	0.0261159
ADORA3	HGNC Symbol	adenosine A3 receptor [Source:HGNC Symbol;Acc:HGNC:268]	74.089	-3.52715	0.687295	-5.13193	2.86782e-07	5.70549e-06
TMIGD3	HGNC Symbol	transmembrane and immunoglobulin domain containing 3 [Source:HGNC Symbol;Acc:HGNC:51375]	77.9649	-2.46014	0.54261	-4.53389	5.79061e-06	8.0111e-05
DOK2	HGNC Symbol	docking protein 2 [Source:HGNC Symbol;Acc:HGNC:2991]	1772.81	-0.638559	0.195134	-3.27242	0.00106632	0.00694968
CASS4	HGNC Symbol	Cas scaffold protein family member 4 [Source:HGNC Symbol;Acc:HGNC:15878]	521.092	-2.07546	0.31216	-6.6487	2.95701e-11	1.48279e-09
IL1R2	HGNC Symbol	interleukin 1 receptor type 2 [Source:HGNC Symbol;Acc:HGNC:5994]	415.034	-1.94335	0.353564	-5.49647	3.8748e-08	9.93448e-07
TRIM8	HGNC Symbol	tripartite motif containing 8 [Source:HGNC Symbol;Acc:HGNC:15579]	1269.17	-0.687569	0.111002	-6.19419	5.85869e-10	2.26043e-08
MSR1	HGNC Symbol	macrophage scavenger receptor 1 [Source:HGNC Symbol;Acc:HGNC:7376]	5674.74	-1.85347	0.333237	-5.56203	2.66662e-08	7.1845e-07
AIP	HGNC Symbol	aryl hydrocarbon receptor interacting protein [Source:HGNC Symbol;Acc:HGNC:358]	392.107	-0.359249	0.169044	-2.12518	0.0335715	0.109109
MCM5	HGNC Symbol	minichromosome maintenance complex component 5 [Source:HGNC Symbol;Acc:HGNC:6948]	491.689	-0.771047	0.218358	-3.53111	0.000413822	0.00312602
FCGRT	HGNC Symbol	Fc fragment of IgG receptor and transporter [Source:HGNC Symbol;Acc:HGNC:3621]	1801.6	-1.05706	0.252688	-4.18328	2.87329e-05	0.000320968
EEPD1	HGNC Symbol	endonuclease/exonuclease/phosphatase family domain containing 1 [Source:HGNC Symbol;Acc:HGNC:22223]	2099.14	-1.0622	0.173315	-6.1287	8.85973e-10	3.28285e-08
LPAR6	HGNC Symbol	lysophosphatidic acid receptor 6 [Source:HGNC Symbol;Acc:HGNC:15520]	6569.62	-1.53655	0.300778	-5.10857	3.24606e-07	6.32344e-06
DHRS9	HGNC Symbol	dehydrogenase/reductase 9 [Source:HGNC Symbol;Acc:HGNC:16888]	527.677	-2.26343	0.348185	-6.50065	7.99715e-11	3.58092e-09
RNF135	HGNC Symbol	ring finger protein 135 [Source:HGNC Symbol;Acc:HGNC:21158]	703.774	-1.19519	0.187994	-6.35758	2.04951e-10	8.55092e-09
STAB1	HGNC Symbol	stabilin 1 [Source:HGNC Symbol;Acc:HGNC:18628]	5974.5	-2.50286	0.269521	-9.28633	1.59693e-20	4.88169e-18
RCBTB2	HGNC Symbol	RCC1 and BTB domain containing protein 2 [Source:HGNC Symbol;Acc:HGNC:1914]	1924.82	-2.30111	0.323772	-7.10721	1.18413e-12	7.49919e-11
APOBR	HGNC Symbol	apolipoprotein B receptor [Source:HGNC Symbol;Acc:HGNC:24087]	4588.96	-0.831558	0.144395	-5.75892	8.46559e-09	2.54865e-07
SLC37A2	HGNC Symbol	solute carrier family 37 member 2 [Source:HGNC Symbol;Acc:HGNC:20644]	4784.55	-1.35908	0.177263	-7.66705	1.76002e-14	1.74858e-12
NCF4	HGNC Symbol	neutrophil cytosolic factor 4 [Source:HGNC Symbol;Acc:HGNC:7662]	1160.47	-0.952198	0.223134	-4.26739	1.97774e-05	0.000236199
ARRB2	HGNC Symbol	arrestin beta 2 [Source:HGNC Symbol;Acc:HGNC:712]	9655.43	-0.333148	0.108532	-3.06959	0.00214356	0.0123457
ST6GAL1	HGNC Symbol	ST6 beta-galactoside alpha-2,6-sialyltransferase 1 [Source:HGNC Symbol;Acc:HGNC:10860]	454.41	-0.898294	0.212137	-4.2345	2.29058e-05	0.000267531
ATP6V0D2	HGNC Symbol	ATPase H+ transporting V0 subunit d2 [Source:HGNC Symbol;Acc:HGNC:18266]	104.212	-1.83786	0.328634	-5.59243	2.2392e-08	6.11585e-07
RGS12	HGNC Symbol	regulator of G protein signaling 12 [Source:HGNC Symbol;Acc:HGNC:9994]	1009.08	-1.60582	0.26441	-6.07322	1.2537e-09	4.46835e-08
UBE2R2	HGNC Symbol	ubiquitin conjugating enzyme E2 R2 [Source:HGNC Symbol;Acc:HGNC:19907]	3073.77	-0.427814	0.0938239	-4.55975	5.12147e-06	7.22373e-05
PTGFRN	HGNC Symbol	prostaglandin F2 receptor inhibitor [Source:HGNC Symbol;Acc:HGNC:9601]	1269.65	-1.73775	0.418806	-4.14931	3.33484e-05	0.000363584
PDK4	HGNC Symbol	pyruvate dehydrogenase kinase 4 [Source:HGNC Symbol;Acc:HGNC:8812]	789.067	-2.04881	0.308127	-6.64924	2.94601e-11	1.48195e-09
ABI3	HGNC Symbol	ABI family member 3 [Source:HGNC Symbol;Acc:HGNC:29859]	391.552	-1.17398	0.260478	-4.50702	6.57445e-06	8.95522e-05
MEF2A	HGNC Symbol	myocyte enhancer factor 2A [Source:HGNC Symbol;Acc:HGNC:6993]	6631.37	-0.428662	0.107399	-3.9913	6.57123e-05	0.000653668
SORL1	HGNC Symbol	sortilin related receptor 1 [Source:HGNC Symbol;Acc:HGNC:11185]	4764.93	-0.818675	0.203873	-4.01561	5.92924e-05	0.000597661
SLC35D2	HGNC Symbol	solute carrier family 35 member D2 [Source:HGNC Symbol;Acc:HGNC:20799]	295.022	-0.742153	0.264992	-2.80066	0.00509976	0.0247681
PALD1	HGNC Symbol	phosphatase domain containing, paladin 1 [Source:HGNC Symbol;Acc:HGNC:23530]	142.449	-1.81804	0.485273	-3.74644	0.000179364	0.00153372
CAPN1	HGNC Symbol	calpain 1 [Source:HGNC Symbol;Acc:HGNC:1476]	1458.19	-0.241155	0.137242	-1.75715	0.0788915	0.204979
TBCD	HGNC Symbol	tubulin folding cofactor D [Source:HGNC Symbol;Acc:HGNC:11581]	509.345	-0.350219	0.155462	-2.25277	0.0242737	0.0849899
WIPF1	HGNC Symbol	WAS/WASL interacting protein family member 1 [Source:HGNC Symbol;Acc:HGNC:12736]	6898.07	-0.375319	0.147441	-2.54555	0.0109107	0.0454974
ODF2	HGNC Symbol	outer dense fiber of sperm tails 2 [Source:HGNC Symbol;Acc:HGNC:8114]	2150.8	-0.220043	0.0883207	-2.49141	0.0127236	0.0512298
C5AR2	HGNC Symbol	complement component 5a receptor 2 [Source:HGNC Symbol;Acc:HGNC:4527]	1938.24	-0.808127	0.208164	-3.88217	0.00010353	0.000965224
AC139495.3	Clone-based (Ensembl) gene	POM121 membrane glycoprotein-like 1 (POM121L1) pseudogene	2574.43	-1.30962	0.472524	-2.77154	0.00557911	0.0264891
BTK	HGNC Symbol	Bruton tyrosine kinase [Source:HGNC Symbol;Acc:HGNC:1133]	2042.12	-0.616634	0.157973	-3.90342	9.48444e-05	0.000893156
ALDH3B1	HGNC Symbol	aldehyde dehydrogenase 3 family member B1 [Source:HGNC Symbol;Acc:HGNC:410]	499.418	-0.300087	0.183162	-1.63836	0.101346	0.246216
NUMA1	HGNC Symbol	nuclear mitotic apparatus protein 1 [Source:HGNC Symbol;Acc:HGNC:8059]	3939.74	-0.142032	0.129275	-1.09869	0.271905	0.484335
SYK	HGNC Symbol	spleen associated tyrosine kinase [Source:HGNC Symbol;Acc:HGNC:11491]	4928.36	-0.0302337	0.144235	-0.209614	0.833969	0.922493
YWHAH	HGNC Symbol	tyrosine 3-monooxygenase/tryptophan 5-monooxygenase activation protein eta [Source:HGNC Symbol;Acc:HGNC:12853]	2527.85	0.0979753	0.259023	0.37825	0.705245	0.847648
FAM102B	HGNC Symbol	family with sequence similarity 102 member B [Source:HGNC Symbol;Acc:HGNC:27637]	900.642	0.260595	0.30496	0.854522	0.392816	0.609904
TM6SF1	HGNC Symbol	transmembrane 6 superfamily member 1 [Source:HGNC Symbol;Acc:HGNC:11860]	463.573	-0.212817	0.321405	-0.662145	0.507879	0.709195
HGF	HGNC Symbol	hepatocyte growth factor [Source:HGNC Symbol;Acc:HGNC:4893]	63.3251	-0.33607	0.522942	-0.642652	0.52045	0.720037
PECAM1	HGNC Symbol	platelet and endothelial cell adhesion molecule 1 [Source:HGNC Symbol;Acc:HGNC:8823]	7007.58	-0.174923	0.254903	-0.686231	0.492567	0.697164
ADSS	HGNC Symbol	adenylosuccinate synthase [Source:HGNC Symbol;Acc:HGNC:292]	1199.88	-0.143543	0.276408	-0.519317	0.60354	0.782598
IQSEC2	HGNC Symbol	IQ motif and Sec7 domain 2 [Source:HGNC Symbol;Acc:HGNC:29059]	435.052	0.0151373	0.286216	0.0528876	0.957821	0.981285
MS4A6A	HGNC Symbol	membrane spanning 4-domains A6A [Source:HGNC Symbol;Acc:HGNC:13375]	647.731	0.195821	0.310589	0.630482	0.528379	0.725925
TMEM65	HGNC Symbol	transmembrane protein 65 [Source:HGNC Symbol;Acc:HGNC:25203]	605.523	-0.25273	0.176873	-1.42888	0.153039	0.330441
IFNGR1	HGNC Symbol	interferon gamma receptor 1 [Source:HGNC Symbol;Acc:HGNC:5439]	8560.51	-0.335082	0.153204	-2.18717	0.0287304	0.0967377
NHSL2	HGNC Symbol	NHS like 2 [Source:HGNC Symbol;Acc:HGNC:33737]	987.658	-0.484208	0.272292	-1.77827	0.0753599	0.197971
GAL3ST4	HGNC Symbol	galactose-3-O-sulfotransferase 4 [Source:HGNC Symbol;Acc:HGNC:24145]	112.247	-1.02048	0.366693	-2.78293	0.005387	0.0258054
ANKH	HGNC Symbol	ANKH inorganic pyrophosphate transport regulator [Source:HGNC Symbol;Acc:HGNC:15492]	1152.05	-0.904007	0.369006	-2.44984	0.0142919	0.0563312
TNFRSF21	HGNC Symbol	TNF receptor superfamily member 21 [Source:HGNC Symbol;Acc:HGNC:13469]	118.248	-1.26886	0.471501	-2.69111	0.00712156	0.0322341
CDK19	HGNC Symbol	cyclin dependent kinase 19 [Source:HGNC Symbol;Acc:HGNC:19338]	1090.77	-0.140415	0.119665	-1.1734	0.240635	0.447803
CCR2	HGNC Symbol	C-C motif chemokine receptor 2 [Source:HGNC Symbol;Acc:HGNC:1603]	1183.59	-0.26155	0.348648	-0.750184	0.453144	0.665477
RPL7AP64	HGNC Symbol	ribosomal protein L7a pseudogene 64 [Source:HGNC Symbol;Acc:HGNC:35821]	80.2305	0.207051	0.405788	0.510245	0.60988	0.7868
LINGO3	HGNC Symbol	leucine rich repeat and Ig domain containing 3 [Source:HGNC Symbol;Acc:HGNC:21206]	28.2861	0.209689	0.560503	0.374108	0.708324	0.849711
GPRIN3	HGNC Symbol	GPRIN family member 3 [Source:HGNC Symbol;Acc:HGNC:27733]	1230.27	-0.00811306	0.294463	-0.0275521	0.978019	0.989338
APBB1IP	HGNC Symbol	amyloid beta precursor protein binding family B member 1 interacting protein [Source:HGNC Symbol;Acc:HGNC:17379]	2114.73	-0.0409024	0.150288	-0.272161	0.785498	0.895652
PTPN18	HGNC Symbol	protein tyrosine phosphatase, non-receptor type 18 [Source:HGNC Symbol;Acc:HGNC:9649]	3510.55	-0.111798	0.119584	-0.934893	0.349843	0.568446
RNF125	HGNC Symbol	ring finger protein 125 [Source:HGNC Symbol;Acc:HGNC:21150]	166.771	-0.0629621	0.304544	-0.206742	0.836211	0.923738
SLC7A8	HGNC Symbol	solute carrier family 7 member 8 [Source:HGNC Symbol;Acc:HGNC:11066]	74.0499	0.370569	0.821126	0.451294	0.651778	0.813991
MAP4K3	HGNC Symbol	mitogen-activated protein kinase kinase kinase kinase 3 [Source:HGNC Symbol;Acc:HGNC:6865]	1241.82	-0.287253	0.148877	-1.92946	0.0536742	0.154119
RNASE6	HGNC Symbol	ribonuclease A family member k6 [Source:HGNC Symbol;Acc:HGNC:10048]	740.084	-0.459099	0.281451	-1.63119	0.102851	0.248884
SLC46A2	HGNC Symbol	solute carrier family 46 member 2 [Source:HGNC Symbol;Acc:HGNC:16055]	63.3124	-1.2159	0.4616	-2.6341	0.00843616	0.0370126
PTPRO	HGNC Symbol	protein tyrosine phosphatase, receptor type O [Source:HGNC Symbol;Acc:HGNC:9678]	412.621	-0.954668	0.219074	-4.35775	1.31405e-05	0.000164086
GPR34	HGNC Symbol	G protein-coupled receptor 34 [Source:HGNC Symbol;Acc:HGNC:4490]	43.2965	-0.854821	0.830669	-1.02908	0.303444	0.519467
P2RY13	HGNC Symbol	purinergic receptor P2Y13 [Source:HGNC Symbol;Acc:HGNC:4537]	69.3986	-0.62595	0.660649	-0.947477	0.343396	0.561289
MRC1	HGNC Symbol	mannose receptor C-type 1 [Source:HGNC Symbol;Acc:HGNC:7228]	23.1843	-1.81485	0.992971	-1.82769	0.0675957	0.1828
ITGA4	HGNC Symbol	integrin subunit alpha 4 [Source:HGNC Symbol;Acc:HGNC:6140]	340.137	-0.214072	0.294718	-0.726362	0.467617	0.677597
TNFRSF11A	HGNC Symbol	TNF receptor superfamily member 11a [Source:HGNC Symbol;Acc:HGNC:11908]	252.287	-0.926238	0.364979	-2.53778	0.0111558	0.046313
CD36	HGNC Symbol	CD36 molecule [Source:HGNC Symbol;Acc:HGNC:1663]	10720.2	-0.585624	0.191883	-3.05198	0.00227335	0.0129524
NRG1	HGNC Symbol	neuregulin 1 [Source:HGNC Symbol;Acc:HGNC:7997]	97.8355	-0.255795	0.53662	-0.476679	0.633591	0.802493
KCNK6	HGNC Symbol	potassium two pore domain channel subfamily K member 6 [Source:HGNC Symbol;Acc:HGNC:6281]	1136.02	0.193076	0.169301	1.14043	0.254106	0.464123
FCER1A	HGNC Symbol	Fc fragment of IgE receptor Ia [Source:HGNC Symbol;Acc:HGNC:3609]	277.271	0.497056	0.429252	1.15796	0.246882	0.455401
GPCPD1	HGNC Symbol	glycerophosphocholine phosphodiesterase 1 [Source:HGNC Symbol;Acc:HGNC:26957]	5649.61	0.207417	0.188565	1.09998	0.271342	0.483592
IER5L	HGNC Symbol	immediate early response 5 like [Source:HGNC Symbol;Acc:HGNC:23679]	237.792	0.453997	0.293943	1.54451	0.122466	0.282654
CD1D	HGNC Symbol	CD1d molecule [Source:HGNC Symbol;Acc:HGNC:1637]	34.4323	0.574452	0.568786	1.00996	0.312513	0.52989
TMEM173	HGNC Symbol	transmembrane protein 173 [Source:HGNC Symbol;Acc:HGNC:27962]	283.783	0.201186	0.236461	0.850822	0.394868	0.611597
TSC22D3	HGNC Symbol	TSC22 domain family member 3 [Source:HGNC Symbol;Acc:HGNC:3051]	1070.11	0.167223	0.122782	1.36195	0.173212	0.360269
HGSNAT	HGNC Symbol	heparan-alpha-glucosaminide N-acetyltransferase [Source:HGNC Symbol;Acc:HGNC:26527]	2651.05	0.00372545	0.121158	0.0307488	0.97547	0.988088
MS4A4A	HGNC Symbol	membrane spanning 4-domains A4A [Source:HGNC Symbol;Acc:HGNC:13371]	115.914	0.118557	0.323939	0.365986	0.714375	0.853556
FES	HGNC Symbol	FES proto-oncogene, tyrosine kinase [Source:HGNC Symbol;Acc:HGNC:3657]	300.078	-0.13873	0.24559	-0.564884	0.572153	0.758664
FCGR2A	HGNC Symbol	Fc fragment of IgG receptor IIa [Source:HGNC Symbol;Acc:HGNC:3616]	6401.23	0.198138	0.19157	1.03428	0.301003	0.516908
DSC2	HGNC Symbol	desmocollin 2 [Source:HGNC Symbol;Acc:HGNC:3036]	67.0996	0.0652016	0.352438	0.185002	0.853227	0.93262
MEF2C	HGNC Symbol	myocyte enhancer factor 2C [Source:HGNC Symbol;Acc:HGNC:6996]	1791.79	0.184075	0.25671	0.717056	0.47334	0.682901
SLC16A5	HGNC Symbol	solute carrier family 16 member 5 [Source:HGNC Symbol;Acc:HGNC:10926]	249.573	0.130371	0.220246	0.591933	0.553895	0.745089
CNPY3	HGNC Symbol	canopy FGF signaling regulator 3 [Source:HGNC Symbol;Acc:HGNC:11968]	1729.74	-0.180701	0.150503	-1.20064	0.22989	0.434315
CLEC10A	HGNC Symbol	C-type lectin domain containing 10A [Source:HGNC Symbol;Acc:HGNC:16916]	194.409	-0.554743	0.369876	-1.49981	0.133663	0.301207
JAML	HGNC Symbol	junction adhesion molecule like [Source:HGNC Symbol;Acc:HGNC:19084]	1245.09	0.117758	0.356951	0.3299	0.741475	0.869595
SLC25A19	HGNC Symbol	solute carrier family 25 member 19 [Source:HGNC Symbol;Acc:HGNC:14409]	1573.85	0.0732249	0.197611	0.37055	0.710973	0.851667
RHOB	HGNC Symbol	ras homolog family member B [Source:HGNC Symbol;Acc:HGNC:668]	588.796	0.0519229	0.317809	0.163378	0.870221	0.940769
C1orf162	HGNC Symbol	chromosome 1 open reading frame 162 [Source:HGNC Symbol;Acc:HGNC:28344]	5337.09	-0.133248	0.258547	-0.515373	0.606292	0.78412
MGAT4A	HGNC Symbol	alpha-1,3-mannosyl-glycoprotein 4-beta-N-acetylglucosaminyltransferase A [Source:HGNC Symbol;Acc:HGNC:7047]	693.825	0.0940594	0.259367	0.36265	0.716866	0.854823
CALHM2	HGNC Symbol	calcium homeostasis modulator family member 2 [Source:HGNC Symbol;Acc:HGNC:23493]	722.718	0.115384	0.239718	0.481333	0.63028	0.80047
ZNF503	NCBI gene	zinc finger protein 503 [Source:NCBI gene;Acc:84858]	146.343	0.15638	0.442902	0.353079	0.724029	0.859098
ZNF503	HGNC Symbol	zinc finger protein 503 [Source:HGNC Symbol;Acc:HGNC:23589]	146.343	0.15638	0.442902	0.353079	0.724029	0.859098
RGS2	HGNC Symbol	regulator of G protein signaling 2 [Source:HGNC Symbol;Acc:HGNC:9998]	1541.48	0.0590478	0.404638	0.145928	0.883979	0.947191
CEBPD	HGNC Symbol	CCAAT enhancer binding protein delta [Source:HGNC Symbol;Acc:HGNC:1835]	762.226	-0.352872	0.356278	-0.99044	0.321959	0.541
DOCK5	HGNC Symbol	dedicator of cytokinesis 5 [Source:HGNC Symbol;Acc:HGNC:23476]	6019.04	-0.131578	0.10919	-1.20505	0.228186	0.432174
TK2	HGNC Symbol	thymidine kinase 2, mitochondrial [Source:HGNC Symbol;Acc:HGNC:11831]	160.223	-0.198044	0.37622	-0.526403	0.598608	0.778966
CHSY1	HGNC Symbol	chondroitin sulfate synthase 1 [Source:HGNC Symbol;Acc:HGNC:17198]	1252.87	0.0267776	0.248919	0.107575	0.914332	0.961831
FCGR2C	HGNC Symbol	Fc fragment of IgG receptor IIc (gene/pseudogene) [Source:HGNC Symbol;Acc:HGNC:15626]	926.748	0.044456	0.469189	0.0947507	0.924513	0.966582
EPS8	HGNC Symbol	epidermal growth factor receptor pathway substrate 8 [Source:HGNC Symbol;Acc:HGNC:3420]	176.171	-0.342485	0.329882	-1.0382	0.299175	0.515121
TRAM2	HGNC Symbol	translocation associated membrane protein 2 [Source:HGNC Symbol;Acc:HGNC:16855]	137.252	0.00830273	0.303224	0.0273815	0.978155	0.989338
METTL7A	HGNC Symbol	methyltransferase like 7A [Source:HGNC Symbol;Acc:HGNC:24550]	783.986	0.00833736	0.37595	0.0221768	0.982307	0.991539
CERKL	HGNC Symbol	ceramide kinase like [Source:HGNC Symbol;Acc:HGNC:21699]	284.968	0.00716688	0.377552	0.0189825	0.984855	0.99268
DPEP2	HGNC Symbol	dipeptidase 2 [Source:HGNC Symbol;Acc:HGNC:23028]	168.73	0.167727	0.420291	0.399072	0.68984	0.837947
PHOSPHO1	HGNC Symbol	phosphoethanolamine/phosphocholine phosphatase [Source:HGNC Symbol;Acc:HGNC:16815]	74.9294	-0.338422	0.509541	-0.664171	0.506581	0.708171
GLCCI1	HGNC Symbol	glucocorticoid induced 1 [Source:HGNC Symbol;Acc:HGNC:18713]	92.875	0.364416	0.475958	0.765648	0.443886	0.657223
DUSP28	HGNC Symbol	dual specificity phosphatase 28 [Source:HGNC Symbol;Acc:HGNC:33237]	195.993	-0.231815	0.2165	-1.07074	0.284288	0.49813
VSIG4	HGNC Symbol	V-set and immunoglobulin domain containing 4 [Source:HGNC Symbol;Acc:HGNC:17032]	67.6996	-0.418524	0.459128	-0.911561	0.362	0.580758
AC139495.2	Clone-based (Ensembl) gene	POM121 membrane glycoprotein-like 1 (POM121L1) pseudogene	90.4778	-0.701284	0.546193	-1.28395	0.19916	0.395484
DCXR	HGNC Symbol	dicarbonyl and L-xylulose reductase [Source:HGNC Symbol;Acc:HGNC:18985]	177.35	-0.233898	0.243349	-0.961162	0.336471	0.554713
RERE	HGNC Symbol	arginine-glutamic acid dipeptide repeats [Source:HGNC Symbol;Acc:HGNC:9965]	1709.84	0.114979	0.467394	0.245999	0.805683	0.907772
ASGR2	HGNC Symbol	asialoglycoprotein receptor 2 [Source:HGNC Symbol;Acc:HGNC:743]	364.182	-0.0889551	0.519501	-0.171232	0.864042	0.937785
CYSLTR2	HGNC Symbol	cysteinyl leukotriene receptor 2 [Source:HGNC Symbol;Acc:HGNC:18274]	51.9065	-0.697419	0.540567	-1.29016	0.196995	0.392122
AKAP13	HGNC Symbol	A-kinase anchoring protein 13 [Source:HGNC Symbol;Acc:HGNC:371]	5464.74	-0.147689	0.189373	-0.779886	0.435458	0.650079
GIMAP6	HGNC Symbol	GTPase, IMAP family member 6 [Source:HGNC Symbol;Acc:HGNC:21918]	125.905	-0.356904	0.649706	-0.549332	0.582778	0.766684
ARHGAP27	HGNC Symbol	Rho GTPase activating protein 27 [Source:HGNC Symbol;Acc:HGNC:31813]	3924.13	-0.219861	0.174848	-1.25744	0.208594	0.407597
AC131392.2	Clone-based (Ensembl) gene	POM121 membrane glycoprotein-like (POM121L1) pseudogene	119.634	-0.151288	0.479973	-0.3152	0.75261	0.876106
THBS3	HGNC Symbol	thrombospondin 3 [Source:HGNC Symbol;Acc:HGNC:11787]	227.021	-0.368058	0.335771	-1.09616	0.273009	0.485395
HSPA6	HGNC Symbol	heat shock protein family A (Hsp70) member 6 [Source:HGNC Symbol;Acc:HGNC:5239]	531.237	0.271785	0.275984	0.984787	0.324729	0.543317
TACC3	HGNC Symbol	transforming acidic coiled-coil containing protein 3 [Source:HGNC Symbol;Acc:HGNC:11524]	431.138	0.0739053	0.266193	0.277638	0.781291	0.893281
SATB1	HGNC Symbol	SATB homeobox 1 [Source:HGNC Symbol;Acc:HGNC:10541]	2757.91	0.0718446	0.185624	0.387044	0.698724	0.843542
C7orf43	HGNC Symbol	chromosome 7 open reading frame 43 [Source:HGNC Symbol;Acc:HGNC:25604]	965.074	0.0658479	0.118483	0.555757	0.578377	0.763499

## Sheet: Cluster 2
genes	external_gene_source	description	baseMean	log2FoldChange	lfcSE	stat	pvalue	padj
CYBA	HGNC Symbol	cytochrome b-245 alpha chain [Source:HGNC Symbol;Acc:HGNC:2577]	5668.93	-0.00334763	0.164072	-0.0204035	0.983722	0.992461
TBC1D30	HGNC Symbol	TBC1 domain family member 30 [Source:HGNC Symbol;Acc:HGNC:29164]	446.699	-0.106427	0.245012	-0.434376	0.664016	0.821352
VILL	HGNC Symbol	villin like [Source:HGNC Symbol;Acc:HGNC:30906]	238.051	-0.0517848	0.288496	-0.179499	0.857546	0.934692
MCRIP2	HGNC Symbol	MAPK regulated corepressor interacting protein 2 [Source:HGNC Symbol;Acc:HGNC:14142]	167.758	-0.216453	0.193319	-1.11967	0.262857	0.473293
TNFSF14	HGNC Symbol	TNF superfamily member 14 [Source:HGNC Symbol;Acc:HGNC:11930]	1503.58	0.247819	0.311283	0.796122	0.425961	0.64193
NOC3L	HGNC Symbol	NOC3 like DNA replication regulator [Source:HGNC Symbol;Acc:HGNC:24034]	260.469	-0.25143	0.262877	-0.956455	0.338842	0.556606
LCP2	HGNC Symbol	lymphocyte cytosolic protein 2 [Source:HGNC Symbol;Acc:HGNC:6529]	8898.92	0.100176	0.150953	0.66362	0.506934	0.708461
CYC1	HGNC Symbol	cytochrome c1 [Source:HGNC Symbol;Acc:HGNC:2579]	936.501	0.0603771	0.133145	0.453467	0.650212	0.81288
RUBCNL	HGNC Symbol	RUN and cysteine rich domain containing beclin 1 interacting protein like [Source:HGNC Symbol;Acc:HGNC:20420]	854.971	-0.0853106	0.271725	-0.313959	0.753552	0.876508
PSMA6	HGNC Symbol	proteasome subunit alpha 6 [Source:HGNC Symbol;Acc:HGNC:9535]	4973.74	0.036359	0.194626	0.186815	0.851806	0.932392
VAV1	HGNC Symbol	vav guanine nucleotide exchange factor 1 [Source:HGNC Symbol;Acc:HGNC:12657]	2168.13	0.172537	0.149185	1.15653	0.247463	0.455972
TMEM189	HGNC Symbol	transmembrane protein 189 [Source:HGNC Symbol;Acc:HGNC:16735]	2086.26	0.211738	0.311717	0.679262	0.496972	0.700218
USP13	HGNC Symbol	ubiquitin specific peptidase 13 [Source:HGNC Symbol;Acc:HGNC:12611]	70.6509	0.246586	0.336039	0.733799	0.463071	0.673281
AZIN1	HGNC Symbol	antizyme inhibitor 1 [Source:HGNC Symbol;Acc:HGNC:16432]	5484.17	0.37671	0.26278	1.43356	0.151699	0.328351
DGAT2	HGNC Symbol	diacylglycerol O-acyltransferase 2 [Source:HGNC Symbol;Acc:HGNC:16940]	1432.96	0.596454	0.304354	1.95974	0.0500266	0.146235
AQP9	HGNC Symbol	aquaporin 9 [Source:HGNC Symbol;Acc:HGNC:643]	16979.2	0.176146	0.29302	0.60114	0.547747	0.740214
HCAR2	HGNC Symbol	hydroxycarboxylic acid receptor 2 [Source:HGNC Symbol;Acc:HGNC:24827]	830.322	0.441083	0.388032	1.13672	0.255656	0.465732
JAG1	HGNC Symbol	jagged 1 [Source:HGNC Symbol;Acc:HGNC:6188]	1552.29	0.473163	0.4943	0.957238	0.338447	0.556497
CHST11	HGNC Symbol	carbohydrate sulfotransferase 11 [Source:HGNC Symbol;Acc:HGNC:17422]	1643.78	0.260518	0.223809	1.16402	0.244417	0.452773
DUSP16	HGNC Symbol	dual specificity phosphatase 16 [Source:HGNC Symbol;Acc:HGNC:17909]	445.954	-0.0331738	0.36617	-0.0905969	0.927813	0.968174
HEY1	HGNC Symbol	hes related family bHLH transcription factor with YRPW motif 1 [Source:HGNC Symbol;Acc:HGNC:4880]	110.591	0.355032	0.625226	0.567846	0.57014	0.757312
AK4P1	HGNC Symbol	adenylate kinase 4 pseudogene 1 [Source:HGNC Symbol;Acc:HGNC:364]	53.9821	-0.79169	1.23116	-0.643042	0.520197	0.719862
ELOA	HGNC Symbol	elongin A [Source:HGNC Symbol;Acc:HGNC:11620]	2647.5	-0.097145	0.216388	-0.448939	0.653476	0.814846
EAF1	HGNC Symbol	ELL associated factor 1 [Source:HGNC Symbol;Acc:HGNC:20907]	1565.16	0.0232295	0.211235	0.10997	0.912433	0.961049
CD82	HGNC Symbol	CD82 molecule [Source:HGNC Symbol;Acc:HGNC:6210]	1733.47	-0.0371061	0.367192	-0.101054	0.919508	0.963925
NUP58	HGNC Symbol	nucleoporin 58 [Source:HGNC Symbol;Acc:HGNC:20261]	2589.89	-0.0740018	0.120448	-0.614389	0.538958	0.734632
RNF141	HGNC Symbol	ring finger protein 141 [Source:HGNC Symbol;Acc:HGNC:21159]	847.635	-0.146724	0.294237	-0.49866	0.618019	0.792388
ARL8B	HGNC Symbol	ADP ribosylation factor like GTPase 8B [Source:HGNC Symbol;Acc:HGNC:25564]	8303.59	-0.209195	0.223311	-0.936792	0.348866	0.567438
SLC43A3	HGNC Symbol	solute carrier family 43 member 3 [Source:HGNC Symbol;Acc:HGNC:17466]	10409.1	-0.179243	0.22386	-0.800694	0.423309	0.639388
TGS1	HGNC Symbol	trimethylguanosine synthase 1 [Source:HGNC Symbol;Acc:HGNC:17843]	586.386	-0.073728	0.163769	-0.450194	0.652571	0.814273
MSANTD3	HGNC Symbol	Myb/SANT DNA binding domain containing 3 [Source:HGNC Symbol;Acc:HGNC:23370]	528.272	-0.654708	0.292879	-2.23542	0.0253899	0.0881411
ETS2	HGNC Symbol	ETS proto-oncogene 2, transcription factor [Source:HGNC Symbol;Acc:HGNC:3489]	4109	-0.57167	0.270232	-2.11547	0.0343895	0.111086
G3BP1	HGNC Symbol	G3BP stress granule assembly factor 1 [Source:HGNC Symbol;Acc:HGNC:30292]	4845.97	-0.244172	0.188595	-1.29469	0.195428	0.390315
EHD1	HGNC Symbol	EH domain containing 1 [Source:HGNC Symbol;Acc:HGNC:3242]	10859.2	-0.342034	0.449489	-0.760939	0.446693	0.659911
TNIP1	HGNC Symbol	TNFAIP3 interacting protein 1 [Source:HGNC Symbol;Acc:HGNC:16903]	24219	-0.205195	0.312178	-0.657301	0.510987	0.711889
RILPL2	HGNC Symbol	Rab interacting lysosomal protein like 2 [Source:HGNC Symbol;Acc:HGNC:28787]	2143.43	-0.000600172	0.142769	-0.00420378	0.996646	0.998554
PTAFR	HGNC Symbol	platelet activating factor receptor [Source:HGNC Symbol;Acc:HGNC:9582]	5436.54	0.0323929	0.233293	0.138851	0.889568	0.949119
IFNGR2	HGNC Symbol	interferon gamma receptor 2 [Source:HGNC Symbol;Acc:HGNC:5440]	12276.3	-0.00613928	0.257678	-0.0238254	0.980992	0.990943
GPX3	HGNC Symbol	glutathione peroxidase 3 [Source:HGNC Symbol;Acc:HGNC:4555]	271.841	-0.226482	0.394137	-0.574628	0.565543	0.754437
PIK3AP1	HGNC Symbol	phosphoinositide-3-kinase adaptor protein 1 [Source:HGNC Symbol;Acc:HGNC:30034]	9290.11	0.066608	0.188999	0.352426	0.724519	0.859313
CD40	HGNC Symbol	CD40 molecule [Source:HGNC Symbol;Acc:HGNC:11919]	1006.93	0.101519	0.34063	0.298033	0.765678	0.883593
DNAJB11	HGNC Symbol	DnaJ heat shock protein family (Hsp40) member B11 [Source:HGNC Symbol;Acc:HGNC:14889]	2330.73	-0.00423267	0.136164	-0.0310852	0.975202	0.98792
BCL2A1	HGNC Symbol	BCL2 related protein A1 [Source:HGNC Symbol;Acc:HGNC:991]	1705.99	0.344604	0.283546	1.21534	0.224238	0.427353
CDC42EP3	HGNC Symbol	CDC42 effector protein 3 [Source:HGNC Symbol;Acc:HGNC:16943]	3422.22	0.0283036	0.222852	0.127006	0.898935	0.953963
OSGIN2	HGNC Symbol	oxidative stress induced growth inhibitor family member 2 [Source:HGNC Symbol;Acc:HGNC:1355]	1000.51	-0.0958853	0.199798	-0.47991	0.631291	0.801025
SQOR	HGNC Symbol	sulfide quinone oxidoreductase [Source:HGNC Symbol;Acc:HGNC:20390]	3809.23	0.0102867	0.184573	0.0557322	0.955555	0.979968
NEBL	HGNC Symbol	nebulette [Source:HGNC Symbol;Acc:HGNC:16932]	36.3997	-0.00720046	0.58957	-0.0122131	0.990256	0.995327
PDSS1	HGNC Symbol	decaprenyl diphosphate synthase subunit 1 [Source:HGNC Symbol;Acc:HGNC:17759]	192.773	0.262524	0.36269	0.723823	0.469174	0.679111
RELA	HGNC Symbol	RELA proto-oncogene, NF-kB subunit [Source:HGNC Symbol;Acc:HGNC:9955]	2820.17	-0.0113747	0.158568	-0.0717336	0.942814	0.975397
SEC24A	HGNC Symbol	SEC24 homolog A, COPII coat complex component [Source:HGNC Symbol;Acc:HGNC:10703]	1747.89	0.108571	0.206597	0.525519	0.599223	0.779416
ECE1	HGNC Symbol	endothelin converting enzyme 1 [Source:HGNC Symbol;Acc:HGNC:3146]	2651.4	0.396219	0.366474	1.08116	0.279624	0.493002
TP53BP2	HGNC Symbol	tumor protein p53 binding protein 2 [Source:HGNC Symbol;Acc:HGNC:12000]	2646.81	0.04181	0.175968	0.237599	0.812192	0.911105
RBMS1P1	HGNC Symbol	RNA binding motif single stranded interacting protein 1 pseudogene 1 [Source:HGNC Symbol;Acc:HGNC:9908]	84.2315	-0.128393	0.28301	-0.45367	0.650066	0.812777
DCUN1D3	HGNC Symbol	defective in cullin neddylation 1 domain containing 3 [Source:HGNC Symbol;Acc:HGNC:28734]	687.439	0.0580626	0.165104	0.351674	0.725083	0.859693
P4HA1	HGNC Symbol	prolyl 4-hydroxylase subunit alpha 1 [Source:HGNC Symbol;Acc:HGNC:8546]	940.829	0.141281	0.177586	0.795559	0.426288	0.64224
MAMLD1	HGNC Symbol	mastermind like domain containing 1 [Source:HGNC Symbol;Acc:HGNC:2568]	146.336	0.270293	0.421639	0.641053	0.521488	0.72067
BCL6	HGNC Symbol	B cell CLL/lymphoma 6 [Source:HGNC Symbol;Acc:HGNC:1001]	4841.52	0.0722149	0.283781	0.254474	0.79913	0.903614
CRYBG1	HGNC Symbol	crystallin beta-gamma domain containing 1 [Source:HGNC Symbol;Acc:HGNC:356]	2911.81	-0.075228	0.255127	-0.294864	0.768098	0.885341
CYB5A	HGNC Symbol	cytochrome b5 type A [Source:HGNC Symbol;Acc:HGNC:2570]	212.113	-0.0302727	0.466272	-0.064925	0.948234	0.976781
SRGN	HGNC Symbol	serglycin [Source:HGNC Symbol;Acc:HGNC:9361]	32612.4	0.0576768	0.227243	0.253811	0.799642	0.90374
LONRF1	HGNC Symbol	LON peptidase N-terminal domain and ring finger 1 [Source:HGNC Symbol;Acc:HGNC:26302]	935.339	-0.258627	0.178265	-1.4508	0.146836	0.321107
ASAP1	HGNC Symbol	ArfGAP with SH3 domain, ankyrin repeat and PH domain 1 [Source:HGNC Symbol;Acc:HGNC:2720]	5153.98	-0.188776	0.230742	-0.818127	0.413284	0.629752
DLD	HGNC Symbol	dihydrolipoamide dehydrogenase [Source:HGNC Symbol;Acc:HGNC:2898]	1727.15	-0.178885	0.195269	-0.916093	0.359618	0.578196
SMCO4	HGNC Symbol	single-pass membrane protein with coiled-coil domains 4 [Source:HGNC Symbol;Acc:HGNC:24810]	637.411	-0.251386	0.248139	-1.01308	0.31102	0.528089
GLULP5	HGNC Symbol	glutamate-ammonia ligase pseudogene 5 [Source:HGNC Symbol;Acc:HGNC:37989]	85.6953	-0.338406	0.341085	-0.992148	0.321125	0.539843
ANO6	HGNC Symbol	anoctamin 6 [Source:HGNC Symbol;Acc:HGNC:25240]	2807.89	-0.160098	0.173025	-0.925287	0.354817	0.573304
RAB8B	HGNC Symbol	RAB8B, member RAS oncogene family [Source:HGNC Symbol;Acc:HGNC:30273]	4659.04	-0.110732	0.163612	-0.676797	0.498535	0.701364
VOPP1	HGNC Symbol	VOPP1, WBP1/VOPP1 family member [Source:HGNC Symbol;Acc:HGNC:34518]	2539.43	0.0129115	0.173381	0.0744693	0.940637	0.974049
PLXNA1	HGNC Symbol	plexin A1 [Source:HGNC Symbol;Acc:HGNC:9099]	1255.83	-0.209998	0.265194	-0.791865	0.428439	0.644321
SEMA4A	HGNC Symbol	semaphorin 4A [Source:HGNC Symbol;Acc:HGNC:10729]	5373.27	-0.354798	0.274958	-1.29037	0.196921	0.392116
DBI	HGNC Symbol	diazepam binding inhibitor, acyl-CoA binding protein [Source:HGNC Symbol;Acc:HGNC:2690]	2170.78	0.0823153	0.204378	0.402759	0.687125	0.836737
EHD4	HGNC Symbol	EH domain containing 4 [Source:HGNC Symbol;Acc:HGNC:3245]	2443.4	0.232052	0.225069	1.03103	0.302528	0.518433
ICOSLG	HGNC Symbol	inducible T cell costimulator ligand [Source:HGNC Symbol;Acc:HGNC:17087]	2531.37	0.120763	0.275375	0.438541	0.660994	0.819653
GPR132	HGNC Symbol	G protein-coupled receptor 132 [Source:HGNC Symbol;Acc:HGNC:17482]	1201	-0.0341185	0.248568	-0.13726	0.890825	0.949619
KDM6B	HGNC Symbol	lysine demethylase 6B [Source:HGNC Symbol;Acc:HGNC:29012]	7391.15	-0.121073	0.266789	-0.453815	0.649962	0.81276
STARD10	HGNC Symbol	StAR related lipid transfer domain containing 10 [Source:HGNC Symbol;Acc:HGNC:10666]	650.675	-0.0260878	0.208759	-0.124966	0.90055	0.954725
SQLE	HGNC Symbol	squalene epoxidase [Source:HGNC Symbol;Acc:HGNC:11279]	805.51	-0.190821	0.271995	-0.701561	0.482953	0.689698
AL592429.1	Clone-based (Ensembl) gene	DnaJ (Hsp40) homolog, subfamily C, member 7 (DNAJC7) pseudogene	431.465	-0.46661	0.842411	-0.553898	0.579649	0.764211
FOSL2	HGNC Symbol	FOS like 2, AP-1 transcription factor subunit [Source:HGNC Symbol;Acc:HGNC:3798]	5783.48	-0.133372	0.229985	-0.579917	0.56197	0.75131
SPRED2	HGNC Symbol	sprouty related EVH1 domain containing 2 [Source:HGNC Symbol;Acc:HGNC:17722]	893.48	0.195463	0.270017	0.723891	0.469133	0.679111
HIVEP3	HGNC Symbol	human immunodeficiency virus type I enhancer binding protein 3 [Source:HGNC Symbol;Acc:HGNC:13561]	4111.65	0.000630805	0.230036	0.0027422	0.997812	0.998705
GABPB1	HGNC Symbol	GA binding protein transcription factor subunit beta 1 [Source:HGNC Symbol;Acc:HGNC:4074]	553.246	-0.205386	0.195265	-1.05183	0.292877	0.50764
CLIC2	HGNC Symbol	chloride intracellular channel 2 [Source:HGNC Symbol;Acc:HGNC:2063]	610.212	-0.168061	0.250454	-0.671025	0.502204	0.704655
CCL4L2	HGNC Symbol	C-C motif chemokine ligand 4 like 2 [Source:HGNC Symbol;Acc:HGNC:24066]	3276.98	-1.08906	0.81615	-1.33439	0.182077	0.37272
C15orf48	HGNC Symbol	chromosome 15 open reading frame 48 [Source:HGNC Symbol;Acc:HGNC:29898]	12490.5	-0.182883	0.2583	-0.708024	0.47893	0.686738
SOCS3	HGNC Symbol	suppressor of cytokine signaling 3 [Source:HGNC Symbol;Acc:HGNC:19391]	1814.58	0.121024	0.465351	0.260069	0.79481	0.90097
CHST2	HGNC Symbol	carbohydrate sulfotransferase 2 [Source:HGNC Symbol;Acc:HGNC:1970]	1333.17	0.00515932	0.23892	0.0215943	0.982772	0.991895
FTH1	HGNC Symbol	ferritin heavy chain 1 [Source:HGNC Symbol;Acc:HGNC:3976]	743923	-0.0229728	0.206556	-0.111218	0.911443	0.960635
IL6	HGNC Symbol	interleukin 6 [Source:HGNC Symbol;Acc:HGNC:6018]	163.772	0.385228	0.781205	0.49312	0.621927	0.795091
FTH1P3	HGNC Symbol	ferritin heavy chain 1 pseudogene 3 [Source:HGNC Symbol;Acc:HGNC:3990]	85.528	-0.00114142	0.234996	-0.00485717	0.996125	0.998423
CXCL8	HGNC Symbol	C-X-C motif chemokine ligand 8 [Source:HGNC Symbol;Acc:HGNC:6025]	42482.2	-0.573289	0.724227	-0.791587	0.428602	0.644321
PPP1R15A	HGNC Symbol	protein phosphatase 1 regulatory subunit 15A [Source:HGNC Symbol;Acc:HGNC:14375]	13534.4	-0.235751	0.180202	-1.30826	0.190786	0.384825
CCL3	HGNC Symbol	C-C motif chemokine ligand 3 [Source:HGNC Symbol;Acc:HGNC:10627]	9931.35	-0.0550935	0.646385	-0.0852332	0.932076	0.97035
NFKBIA	HGNC Symbol	NFKB inhibitor alpha [Source:HGNC Symbol;Acc:HGNC:7797]	36926.9	0.0842271	0.293068	0.287398	0.773807	0.888441
IL1B	HGNC Symbol	interleukin 1 beta [Source:HGNC Symbol;Acc:HGNC:5992]	64865.9	-0.0922671	0.583484	-0.158131	0.874353	0.942704
G0S2	HGNC Symbol	G0/G1 switch 2 [Source:HGNC Symbol;Acc:HGNC:30229]	2331.48	0.463955	0.67276	0.689629	0.490428	0.695126
CCL4	HGNC Symbol	C-C motif chemokine ligand 4 [Source:HGNC Symbol;Acc:HGNC:10630]	17747.5	-0.336313	0.573558	-0.586362	0.557632	0.748154
HNRNPC	HGNC Symbol	heterogeneous nuclear ribonucleoprotein C (C1/C2) [Source:HGNC Symbol;Acc:HGNC:5035]	16506.4	-0.00724122	0.146275	-0.0495041	0.960518	0.982243
UBE2FP1	HGNC Symbol	UBE2F pseudogene 1 [Source:HGNC Symbol;Acc:HGNC:44535]	33.5275	-0.248249	0.338648	-0.733058	0.463523	0.673691
SINHCAF	HGNC Symbol	SIN3-HDAC complex associated factor [Source:HGNC Symbol;Acc:HGNC:30702]	900.693	0.104517	0.132377	0.789543	0.429795	0.64552
TNFSF15	HGNC Symbol	TNF superfamily member 15 [Source:HGNC Symbol;Acc:HGNC:11931]	216.874	0.704771	0.348633	2.02152	0.0432255	0.132061
USP49	HGNC Symbol	ubiquitin specific peptidase 49 [Source:HGNC Symbol;Acc:HGNC:20078]	618.271	0.0670702	0.174931	0.38341	0.701416	0.845448
CYP21A2	HGNC Symbol	cytochrome P450 family 21 subfamily A member 2 [Source:HGNC Symbol;Acc:HGNC:2600]	42.9259	0.159877	0.623283	0.256507	0.797559	0.902429
ANKRD33B	HGNC Symbol	ankyrin repeat domain 33B [Source:HGNC Symbol;Acc:HGNC:35240]	297.866	-0.218766	0.258756	-0.845451	0.397859	0.614454
MACC1	HGNC Symbol	MACC1, MET transcriptional regulator [Source:HGNC Symbol;Acc:HGNC:30215]	143.976	0.0641647	0.273176	0.234884	0.814299	0.912649
N4BP3	HGNC Symbol	NEDD4 binding protein 3 [Source:HGNC Symbol;Acc:HGNC:29852]	44.1054	0.464387	0.423456	1.09666	0.272791	0.48526
ACAT2	HGNC Symbol	acetyl-CoA acetyltransferase 2 [Source:HGNC Symbol;Acc:HGNC:94]	263.632	0.50778	0.375415	1.35258	0.176189	0.364248
FPR2	HGNC Symbol	formyl peptide receptor 2 [Source:HGNC Symbol;Acc:HGNC:3827]	1303.45	1.16321	0.303835	3.82843	0.000128961	0.00115687
NAF1	HGNC Symbol	nuclear assembly factor 1 ribonucleoprotein [Source:HGNC Symbol;Acc:HGNC:25126]	350.909	0.632449	0.220303	2.87082	0.00409415	0.0208458
XBP1	HGNC Symbol	X-box binding protein 1 [Source:HGNC Symbol;Acc:HGNC:12801]	2248.82	0.193965	0.191015	1.01545	0.309893	0.526728
ZC3H12A	HGNC Symbol	zinc finger CCCH-type containing 12A [Source:HGNC Symbol;Acc:HGNC:26259]	1697.17	0.205414	0.232925	0.88189	0.377836	0.596315
PLEK	HGNC Symbol	pleckstrin [Source:HGNC Symbol;Acc:HGNC:9070]	21214.6	0.155885	0.167421	0.9311	0.351802	0.570753
MFSD2A	HGNC Symbol	major facilitator superfamily domain containing 2A [Source:HGNC Symbol;Acc:HGNC:25897]	502.525	0.754778	0.26003	2.90266	0.00370014	0.0192629
INHBA	HGNC Symbol	inhibin subunit beta A [Source:HGNC Symbol;Acc:HGNC:6066]	235.709	0.540986	0.428572	1.2623	0.206841	0.405319
CCL20	HGNC Symbol	C-C motif chemokine ligand 20 [Source:HGNC Symbol;Acc:HGNC:10619]	402.742	0.644162	0.349647	1.84232	0.0654279	0.178617
YRDC	HGNC Symbol	yrdC N6-threonylcarbamoyltransferase domain containing [Source:HGNC Symbol;Acc:HGNC:28905]	368.246	0.125027	0.209021	0.598154	0.549737	0.742007
PTGER4	HGNC Symbol	prostaglandin E receptor 4 [Source:HGNC Symbol;Acc:HGNC:9596]	1763.56	0.443092	0.222794	1.98879	0.0467239	0.139531
FSCN1	HGNC Symbol	fascin actin-bundling protein 1 [Source:HGNC Symbol;Acc:HGNC:11148]	1780.12	0.117662	0.350242	0.335945	0.736913	0.866738
OR8A1	HGNC Symbol	olfactory receptor family 8 subfamily A member 1 [Source:HGNC Symbol;Acc:HGNC:8469]	102.208	0.16961	0.304582	0.55686	0.577623	0.763061
EDEM1	HGNC Symbol	ER degradation enhancing alpha-mannosidase like protein 1 [Source:HGNC Symbol;Acc:HGNC:18967]	4859.31	0.269397	0.138901	1.93949	0.0524418	0.151511
RHOF	HGNC Symbol	ras homolog family member F, filopodia associated [Source:HGNC Symbol;Acc:HGNC:15703]	1000.49	0.226798	0.227713	0.995978	0.319261	0.537887
TNFRSF10B	HGNC Symbol	TNF receptor superfamily member 10b [Source:HGNC Symbol;Acc:HGNC:11905]	4265.68	0.505323	0.155256	3.25477	0.00113483	0.00733305
NBPF10	HGNC Symbol	NBPF member 10 [Source:HGNC Symbol;Acc:HGNC:31992]	1650.51	0.375233	0.22287	1.68365	0.0922502	0.229989
CREB3	HGNC Symbol	cAMP responsive element binding protein 3 [Source:HGNC Symbol;Acc:HGNC:2347]	839.003	0.498165	0.178314	2.79375	0.00521012	0.025158
ARL4A	HGNC Symbol	ADP ribosylation factor like GTPase 4A [Source:HGNC Symbol;Acc:HGNC:695]	450.856	0.413953	0.18616	2.22364	0.026173	0.0902473
BTG1	HGNC Symbol	BTG anti-proliferation factor 1 [Source:HGNC Symbol;Acc:HGNC:1130]	8397.52	0.370366	0.192633	1.92265	0.0545236	0.156023
RBBP9	HGNC Symbol	RB binding protein 9, serine hydrolase [Source:HGNC Symbol;Acc:HGNC:9892]	465.486	0.516823	0.17345	2.97967	0.00288558	0.0157726
ELOVL5	HGNC Symbol	ELOVL fatty acid elongase 5 [Source:HGNC Symbol;Acc:HGNC:21308]	3614.21	0.541253	0.140579	3.85017	0.000118034	0.00107215
GYPC	HGNC Symbol	glycophorin C (Gerbich blood group) [Source:HGNC Symbol;Acc:HGNC:4704]	261.703	0.592962	0.243756	2.43261	0.0149905	0.0583611
PLAGL2	HGNC Symbol	PLAG1 like zinc finger 2 [Source:HGNC Symbol;Acc:HGNC:9047]	1968.39	0.596938	0.160815	3.71195	0.000205665	0.00173435
TBC1D9	HGNC Symbol	TBC1 domain family member 9 [Source:HGNC Symbol;Acc:HGNC:21710]	2088.14	0.94302	0.259905	3.62832	0.000285274	0.00227989
ITPRIP	HGNC Symbol	inositol 1,4,5-trisphosphate receptor interacting protein [Source:HGNC Symbol;Acc:HGNC:29370]	1148.87	0.530739	0.233407	2.27388	0.0229732	0.0813684
YTHDF3	HGNC Symbol	YTH N6-methyladenosine RNA binding protein 3 [Source:HGNC Symbol;Acc:HGNC:26465]	4589.15	0.0890609	0.116546	0.764167	0.444768	0.658106
RALGAPA2	HGNC Symbol	Ral GTPase activating protein catalytic alpha subunit 2 [Source:HGNC Symbol;Acc:HGNC:16207]	3069.11	0.811598	0.271132	2.99336	0.00275922	0.0151767
SNX10	HGNC Symbol	sorting nexin 10 [Source:HGNC Symbol;Acc:HGNC:14974]	5985.2	0.606813	0.248565	2.44126	0.014636	0.0573462
LYPD3	HGNC Symbol	LY6/PLAUR domain containing 3 [Source:HGNC Symbol;Acc:HGNC:24880]	156.53	1.0532	0.400292	2.63108	0.00851136	0.0373026
LSS	HGNC Symbol	lanosterol synthase [Source:HGNC Symbol;Acc:HGNC:6708]	873.645	0.773353	0.233194	3.31635	0.000912022	0.00609139
IFNAR2	HGNC Symbol	interferon alpha and beta receptor subunit 2 [Source:HGNC Symbol;Acc:HGNC:5433]	4029	0.647356	0.218463	2.96323	0.00304427	0.0164619
AKR1B1	HGNC Symbol	aldo-keto reductase family 1 member B [Source:HGNC Symbol;Acc:HGNC:381]	267.73	0.623543	0.321566	1.93909	0.052491	0.151626
DUSP8	HGNC Symbol	dual specificity phosphatase 8 [Source:HGNC Symbol;Acc:HGNC:3074]	107.078	0.55842	0.224782	2.48427	0.0129818	0.0520975
PPP3CC	HGNC Symbol	protein phosphatase 3 catalytic subunit gamma [Source:HGNC Symbol;Acc:HGNC:9316]	501.592	0.208069	0.228307	0.911358	0.362107	0.580758
NOTCH2	HGNC Symbol	notch 2 [Source:HGNC Symbol;Acc:HGNC:7882]	14761.3	0.0928651	0.144013	0.644839	0.519032	0.719251
IFT57	HGNC Symbol	intraflagellar transport 57 [Source:HGNC Symbol;Acc:HGNC:17367]	661.382	0.511173	0.246466	2.07401	0.0380787	0.119871
NBPF14	HGNC Symbol	NBPF member 14 [Source:HGNC Symbol;Acc:HGNC:25232]	6525.17	0.367486	0.192559	1.90843	0.0563352	0.159683
MAD2L2	HGNC Symbol	mitotic arrest deficient 2 like 2 [Source:HGNC Symbol;Acc:HGNC:6764]	617.676	0.369006	0.135242	2.72849	0.00636246	0.0294776
HSPA13	HGNC Symbol	heat shock protein family A (Hsp70) member 13 [Source:HGNC Symbol;Acc:HGNC:11375]	801.788	0.238149	0.15905	1.49732	0.134309	0.30219
NIT2	HGNC Symbol	nitrilase family member 2 [Source:HGNC Symbol;Acc:HGNC:29878]	324.714	0.157513	0.198887	0.79197	0.428378	0.64429
TIFA	HGNC Symbol	TRAF interacting protein with forkhead associated domain [Source:HGNC Symbol;Acc:HGNC:19075]	295.196	0.58461	0.333005	1.75556	0.0791636	0.205518
MIS18A	HGNC Symbol	MIS18 kinetochore protein A [Source:HGNC Symbol;Acc:HGNC:1286]	61.0201	0.228853	0.271421	0.843167	0.399135	0.615567
CNBD1	HGNC Symbol	cyclic nucleotide binding domain containing 1 [Source:HGNC Symbol;Acc:HGNC:26663]	262.174	0.109848	0.209123	0.52528	0.599388	0.779504
SEC22B	HGNC Symbol	SEC22 homolog B, vesicle trafficking protein (gene/pseudogene) [Source:HGNC Symbol;Acc:HGNC:10700]	7434.62	0.307497	0.19366	1.58782	0.112327	0.265115
NBPF9	HGNC Symbol	NBPF member 9 [Source:HGNC Symbol;Acc:HGNC:31991]	13460.1	0.328032	0.166961	1.96472	0.0494471	0.145154
LIMK2	HGNC Symbol	LIM domain kinase 2 [Source:HGNC Symbol;Acc:HGNC:6614]	1497.66	0.192956	0.226932	0.850281	0.395169	0.611765
UXS1	HGNC Symbol	UDP-glucuronate decarboxylase 1 [Source:HGNC Symbol;Acc:HGNC:17729]	2049.78	0.401211	0.266982	1.50276	0.1329	0.300247
TMEM165	HGNC Symbol	transmembrane protein 165 [Source:HGNC Symbol;Acc:HGNC:30760]	2863.69	0.163001	0.137133	1.18863	0.234586	0.440413
SRD5A1	HGNC Symbol	steroid 5 alpha-reductase 1 [Source:HGNC Symbol;Acc:HGNC:11284]	1204.31	0.120496	0.123477	0.975854	0.329137	0.547735
EYA3	HGNC Symbol	EYA transcriptional coactivator and phosphatase 3 [Source:HGNC Symbol;Acc:HGNC:3521]	2091.29	0.178067	0.175191	1.01642	0.309431	0.526209
VWA5A	HGNC Symbol	von Willebrand factor A domain containing 5A [Source:HGNC Symbol;Acc:HGNC:6658]	193.032	0.499835	0.261656	1.91028	0.0560973	0.159225
NOL4L	HGNC Symbol	nucleolar protein 4 like [Source:HGNC Symbol;Acc:HGNC:16106]	2083.65	0.218906	0.228117	0.959619	0.337247	0.555244
WNK2	HGNC Symbol	WNK lysine deficient protein kinase 2 [Source:HGNC Symbol;Acc:HGNC:14542]	67.2242	0.996012	0.561041	1.77529	0.0758495	0.198879
ITGB2	HGNC Symbol	integrin subunit beta 2 [Source:HGNC Symbol;Acc:HGNC:6155]	9472.62	0.472169	0.243921	1.93575	0.0528986	0.152385
DDB1	HGNC Symbol	damage specific DNA binding protein 1 [Source:HGNC Symbol;Acc:HGNC:2717]	3335.76	0.40979	0.126478	3.24002	0.0011952	0.00764853
SCARF1	HGNC Symbol	scavenger receptor class F member 1 [Source:HGNC Symbol;Acc:HGNC:16820]	648.917	0.920022	0.210015	4.38075	1.18274e-05	0.000149569
EPB41L2	HGNC Symbol	erythrocyte membrane protein band 4.1 like 2 [Source:HGNC Symbol;Acc:HGNC:3379]	971.885	0.495698	0.237544	2.08676	0.0369097	0.117062
NBPF8	HGNC Symbol	NBPF member 8 [Source:HGNC Symbol;Acc:HGNC:31990]	2949.22	0.645952	0.249818	2.58569	0.00971832	0.041561
PPP4R4	HGNC Symbol	protein phosphatase 4 regulatory subunit 4 [Source:HGNC Symbol;Acc:HGNC:23788]	44.3798	1.25779	0.57642	2.18206	0.0291048	0.0977086
ALAS1	HGNC Symbol	5'-aminolevulinate synthase 1 [Source:HGNC Symbol;Acc:HGNC:396]	1176.96	0.66616	0.160463	4.1515	3.30307e-05	0.000360863
PNKD	HGNC Symbol	PNKD, MBL domain containing [Source:HGNC Symbol;Acc:HGNC:9153]	3923.06	0.642906	0.171982	3.73822	0.000185327	0.0015813
SH2D3A	HGNC Symbol	SH2 domain containing 3A [Source:HGNC Symbol;Acc:HGNC:16885]	135.256	0.569243	0.269834	2.1096	0.0348927	0.112187
NDUFV2	HGNC Symbol	NADH:ubiquinone oxidoreductase core subunit V2 [Source:HGNC Symbol;Acc:HGNC:7717]	989.921	0.289102	0.12732	2.27067	0.023167	0.0818361
LRRFIP2	HGNC Symbol	LRR binding FLII interacting protein 2 [Source:HGNC Symbol;Acc:HGNC:6703]	4427.45	0.46902	0.17049	2.751	0.00594128	0.0278756
SRI	HGNC Symbol	sorcin [Source:HGNC Symbol;Acc:HGNC:11292]	975.485	0.857213	0.222915	3.84547	0.000120321	0.00108919
CDK6	HGNC Symbol	cyclin dependent kinase 6 [Source:HGNC Symbol;Acc:HGNC:1777]	1415.8	0.596257	0.223145	2.67206	0.00753873	0.0337851
NFATC1	HGNC Symbol	nuclear factor of activated T cells 1 [Source:HGNC Symbol;Acc:HGNC:7775]	758.807	0.599188	0.148028	4.04781	5.16992e-05	0.000528156
ST3GAL4	HGNC Symbol	ST3 beta-galactoside alpha-2,3-sialyltransferase 4 [Source:HGNC Symbol;Acc:HGNC:10864]	100.118	0.85385	0.290972	2.93448	0.00334112	0.0177568
PM20D2	HGNC Symbol	peptidase M20 domain containing 2 [Source:HGNC Symbol;Acc:HGNC:21408]	313.806	0.844487	0.199171	4.24001	2.23509e-05	0.000262595
SERTAD2	HGNC Symbol	SERTA domain containing 2 [Source:HGNC Symbol;Acc:HGNC:30784]	904.084	0.652862	0.171898	3.79797	0.000145885	0.00129192
TLE1	HGNC Symbol	transducin like enhancer of split 1 [Source:HGNC Symbol;Acc:HGNC:11837]	136.258	0.820177	0.360388	2.27581	0.0228571	0.0810494
GGH	HGNC Symbol	gamma-glutamyl hydrolase [Source:HGNC Symbol;Acc:HGNC:4248]	108.565	1.1039	0.481858	2.29093	0.0219673	0.0787355
SLC39A13	HGNC Symbol	solute carrier family 39 member 13 [Source:HGNC Symbol;Acc:HGNC:20859]	1914.83	0.532216	0.14751	3.60799	0.000308584	0.002438
TRIP10	HGNC Symbol	thyroid hormone receptor interactor 10 [Source:HGNC Symbol;Acc:HGNC:12304]	2300.24	1.25003	0.154947	8.06746	7.17754e-16	9.50785e-14
DYNLT3	HGNC Symbol	dynein light chain Tctex-type 3 [Source:HGNC Symbol;Acc:HGNC:11694]	1875.29	1.00383	0.138203	7.26342	3.77415e-13	2.63131e-11
ATP6V1A	HGNC Symbol	ATPase H+ transporting V1 subunit A [Source:HGNC Symbol;Acc:HGNC:851]	3403.68	0.801729	0.176259	4.54859	5.40056e-06	7.55698e-05
ELK1	HGNC Symbol	ELK1, ETS transcription factor [Source:HGNC Symbol;Acc:HGNC:3321]	590.359	1.03722	0.139686	7.42536	1.12475e-13	9.21073e-12
GYS1	HGNC Symbol	glycogen synthase 1 [Source:HGNC Symbol;Acc:HGNC:4706]	1461.61	1.47029	0.194265	7.56846	3.77684e-14	3.43067e-12
MPZL1	HGNC Symbol	myelin protein zero like 1 [Source:HGNC Symbol;Acc:HGNC:7226]	1074.58	1.24286	0.150907	8.23593	1.78176e-16	2.5516e-14
CCM2L	HGNC Symbol	CCM2 like scaffold protein [Source:HGNC Symbol;Acc:HGNC:16153]	92.8767	3.05242	0.471041	6.48015	9.16291e-11	4.07993e-09
TMEM132A	HGNC Symbol	transmembrane protein 132A [Source:HGNC Symbol;Acc:HGNC:31092]	239.206	3.73344	0.428004	8.72291	2.71141e-18	5.33521e-16
PPA1	HGNC Symbol	pyrophosphatase (inorganic) 1 [Source:HGNC Symbol;Acc:HGNC:9226]	419.613	0.718256	0.159126	4.51375	6.369e-06	8.71271e-05
RNF175	HGNC Symbol	ring finger protein 175 [Source:HGNC Symbol;Acc:HGNC:27735]	1179.09	0.173048	0.204227	0.847333	0.39681	0.613628
STARD3NL	HGNC Symbol	STARD3 N-terminal like [Source:HGNC Symbol;Acc:HGNC:19169]	1057.14	0.06388	0.163025	0.391842	0.695175	0.841227
EIF1B	HGNC Symbol	eukaryotic translation initiation factor 1B [Source:HGNC Symbol;Acc:HGNC:30792]	1032.71	-2.47682e-05	0.125615	-0.000197175	0.999843	0.999843
KCNN4	HGNC Symbol	potassium calcium-activated channel subfamily N member 4 [Source:HGNC Symbol;Acc:HGNC:6293]	2242.03	-0.0402037	0.194223	-0.206997	0.836012	0.923738
FYN	HGNC Symbol	FYN proto-oncogene, Src family tyrosine kinase [Source:HGNC Symbol;Acc:HGNC:4037]	4953.51	0.113524	0.147884	0.767651	0.442695	0.656588
GCH1	HGNC Symbol	GTP cyclohydrolase 1 [Source:HGNC Symbol;Acc:HGNC:4193]	4725.1	-0.0525857	0.374428	-0.140443	0.88831	0.948589
NFE2L3	HGNC Symbol	nuclear factor, erythroid 2 like 3 [Source:HGNC Symbol;Acc:HGNC:7783]	3076.82	-0.0111315	0.343632	-0.0323935	0.974158	0.987576
MTMR14	HGNC Symbol	myotubularin related protein 14 [Source:HGNC Symbol;Acc:HGNC:26190]	2031.65	0.0945218	0.153221	0.616898	0.537302	0.733786
AL390719.1	Clone-based (Ensembl) gene	uncharacterized LOC100288175 [Source:NCBI gene;Acc:100288175]	1635.71	0.326569	0.220384	1.48182	0.138389	0.308661
RAB13	HGNC Symbol	RAB13, member RAS oncogene family [Source:HGNC Symbol;Acc:HGNC:9762]	2056.44	0.202609	0.222358	0.911185	0.362198	0.580803
CEACAM19	HGNC Symbol	carcinoembryonic antigen related cell adhesion molecule 19 [Source:HGNC Symbol;Acc:HGNC:31951]	298.574	0.406576	0.345069	1.17824	0.238699	0.445452
CXorf65	HGNC Symbol	chromosome X open reading frame 65 [Source:HGNC Symbol;Acc:HGNC:33713]	123.075	0.146077	0.309033	0.47269	0.636434	0.804514
IL7	HGNC Symbol	interleukin 7 [Source:HGNC Symbol;Acc:HGNC:6023]	31.5932	0.167605	0.387004	0.433084	0.664954	0.821864
GNG2	HGNC Symbol	G protein subunit gamma 2 [Source:HGNC Symbol;Acc:HGNC:4404]	869.573	0.437628	0.2905	1.50646	0.131949	0.298868
SLC9A9	HGNC Symbol	solute carrier family 9 member A9 [Source:HGNC Symbol;Acc:HGNC:20653]	164.726	0.468836	0.274717	1.70661	0.0878942	0.221456
SERPINB2	HGNC Symbol	serpin family B member 2 [Source:HGNC Symbol;Acc:HGNC:8584]	10277.5	0.245162	0.318454	0.769849	0.441389	0.65567
PDCD5	HGNC Symbol	programmed cell death 5 [Source:HGNC Symbol;Acc:HGNC:8764]	527.12	-0.0261852	0.155083	-0.168847	0.865917	0.938859
MARCKS	HGNC Symbol	myristoylated alanine rich protein kinase C substrate [Source:HGNC Symbol;Acc:HGNC:6759]	14770.1	-0.478457	0.222158	-2.15368	0.0312649	0.103024
TNFRSF9	HGNC Symbol	TNF receptor superfamily member 9 [Source:HGNC Symbol;Acc:HGNC:11924]	728.962	-0.956944	0.416185	-2.29933	0.0214865	0.0774488
IL1A	HGNC Symbol	interleukin 1 alpha [Source:HGNC Symbol;Acc:HGNC:5991]	4195.27	-1.34367	0.43027	-3.12285	0.00179111	0.0106475
NLRP3	HGNC Symbol	NLR family pyrin domain containing 3 [Source:HGNC Symbol;Acc:HGNC:16400]	3370.66	-0.350531	0.258769	-1.35461	0.175542	0.363476
ACVR2A	HGNC Symbol	activin A receptor type 2A [Source:HGNC Symbol;Acc:HGNC:173]	4176.27	-0.21607	0.238684	-0.905255	0.36533	0.584176
CD83	HGNC Symbol	CD83 molecule [Source:HGNC Symbol;Acc:HGNC:1703]	12458.7	-0.269337	0.22249	-1.21056	0.226065	0.429571
TMEM88	HGNC Symbol	transmembrane protein 88 [Source:HGNC Symbol;Acc:HGNC:32371]	155.357	-0.073517	0.321125	-0.228935	0.818919	0.914822
LHFPL6	HGNC Symbol	LHFPL tetraspan subfamily member 6 [Source:HGNC Symbol;Acc:HGNC:6586]	47.68	-0.248482	0.364282	-0.682114	0.495167	0.699174
ZSWIM4	HGNC Symbol	zinc finger SWIM-type containing 4 [Source:HGNC Symbol;Acc:HGNC:25704]	3067.81	-0.396711	0.234289	-1.69326	0.0904061	0.226274
FLT1	HGNC Symbol	fms related tyrosine kinase 1 [Source:HGNC Symbol;Acc:HGNC:3763]	392.919	-0.741306	0.30249	-2.45068	0.0142588	0.0562568
AC010980.1	Clone-based (Ensembl) gene	uncharacterized LOC440934 [Source:NCBI gene;Acc:440934]	109.153	-0.657248	0.441823	-1.48758	0.136862	0.306154
HMGN2P46	HGNC Symbol	high mobility group nucleosomal binding domain 2 pseudogene 46 [Source:HGNC Symbol;Acc:HGNC:26817]	759.97	-0.360107	0.224564	-1.60359	0.108805	0.259267
C1QTNF1	HGNC Symbol	C1q and TNF related 1 [Source:HGNC Symbol;Acc:HGNC:14324]	157.193	-0.761867	0.448191	-1.69987	0.0891552	0.2241
MRPS24	HGNC Symbol	mitochondrial ribosomal protein S24 [Source:HGNC Symbol;Acc:HGNC:14510]	406.652	-0.199477	0.205734	-0.969586	0.332253	0.550723
AC106865.1	Clone-based (Ensembl) gene	toll like receptor 2 pseudogene [Source:NCBI gene;Acc:100419170]	737.176	-0.0287804	0.164727	-0.174715	0.861303	0.936175
EPOP	NCBI gene	elongin BC and polycomb repressive complex 2 associated protein [Source:NCBI gene;Acc:100170841]	95.1291	-0.394717	0.215727	-1.82971	0.0672933	0.182247
EPOP	HGNC Symbol	elongin BC and polycomb repressive complex 2 associated protein [Source:HGNC Symbol;Acc:HGNC:34493]	95.1291	-0.394717	0.215727	-1.82971	0.0672933	0.182247
SLC2A6	HGNC Symbol	solute carrier family 2 member 6 [Source:HGNC Symbol;Acc:HGNC:11011]	4058.91	-0.381357	0.277626	-1.37364	0.169555	0.354824
NFKB2	HGNC Symbol	nuclear factor kappa B subunit 2 [Source:HGNC Symbol;Acc:HGNC:7795]	10524.5	-0.172232	0.196039	-0.87856	0.37964	0.597886
PIM3	HGNC Symbol	Pim-3 proto-oncogene, serine/threonine kinase [Source:HGNC Symbol;Acc:HGNC:19310]	2496.42	0.0946526	0.217441	0.435303	0.663343	0.820839
GPBP1	HGNC Symbol	GC-rich promoter binding protein 1 [Source:HGNC Symbol;Acc:HGNC:29520]	3342.88	-0.14156	0.114302	-1.23847	0.21554	0.415523
CA2	HGNC Symbol	carbonic anhydrase 2 [Source:HGNC Symbol;Acc:HGNC:1373]	732.919	-0.351562	0.266386	-1.31974	0.18692	0.379753
CYLD	HGNC Symbol	CYLD lysine 63 deubiquitinase [Source:HGNC Symbol;Acc:HGNC:2584]	3733.82	-0.138786	0.173375	-0.8005	0.423421	0.639436
ALOX15B	HGNC Symbol	arachidonate 15-lipoxygenase, type B [Source:HGNC Symbol;Acc:HGNC:434]	17.5381	-0.34186	0.722149	-0.473393	0.635933	0.8042
ARL5B	HGNC Symbol	ADP ribosylation factor like GTPase 5B [Source:HGNC Symbol;Acc:HGNC:23052]	1361.77	-0.31915	0.295316	-1.08071	0.279828	0.493251
DEPP1	HGNC Symbol	DEPP1, autophagy regulator [Source:HGNC Symbol;Acc:HGNC:23355]	53.3041	0.0637755	0.46774	0.136348	0.891546	0.94974
SLC1A6	HGNC Symbol	solute carrier family 1 member 6 [Source:HGNC Symbol;Acc:HGNC:10944]	108.442	-0.0124598	0.296979	-0.0419553	0.966534	0.984027
SAMD14	HGNC Symbol	sterile alpha motif domain containing 14 [Source:HGNC Symbol;Acc:HGNC:27312]	218.061	-0.416551	0.71557	-0.582125	0.560483	0.750142
DPYSL2	HGNC Symbol	dihydropyrimidinase like 2 [Source:HGNC Symbol;Acc:HGNC:3014]	3382.9	-0.121179	0.238974	-0.50708	0.612099	0.788278
FAM49A	HGNC Symbol	family with sequence similarity 49 member A [Source:HGNC Symbol;Acc:HGNC:25373]	3318.73	-0.141323	0.22654	-0.623834	0.532737	0.730222
RASSF4	HGNC Symbol	Ras association domain family member 4 [Source:HGNC Symbol;Acc:HGNC:20793]	3059.52	0.0650654	0.303216	0.214585	0.830091	0.920463
FKBP5	HGNC Symbol	FK506 binding protein 5 [Source:HGNC Symbol;Acc:HGNC:3721]	3824.26	-0.0927273	0.237282	-0.390789	0.695953	0.841603
FKTN	HGNC Symbol	fukutin [Source:HGNC Symbol;Acc:HGNC:3622]	193.527	-0.315284	0.286275	-1.10133	0.270753	0.482985
FP565260.3	Clone-based (Ensembl) gene	Homo sapiens ICOS ligand (LOC102723996), mRNA. [Source:RefSeq mRNA;Acc:NM_001363770]	499.331	-0.212269	0.256268	-0.82831	0.407495	0.624522
OR2L2	HGNC Symbol	olfactory receptor family 2 subfamily L member 2 [Source:HGNC Symbol;Acc:HGNC:8266]	179.866	-0.270811	0.202051	-1.34031	0.180143	0.369968
MAOA	HGNC Symbol	monoamine oxidase A [Source:HGNC Symbol;Acc:HGNC:6833]	87.5048	-0.504569	0.550061	-0.917296	0.358988	0.577578
POGLUT1	HGNC Symbol	protein O-glucosyltransferase 1 [Source:HGNC Symbol;Acc:HGNC:22954]	503.632	-0.107632	0.188256	-0.571734	0.567502	0.755508
CD48	HGNC Symbol	CD48 molecule [Source:HGNC Symbol;Acc:HGNC:1683]	3087.98	-0.0390532	0.18932	-0.206282	0.836571	0.923738
PLAC8	HGNC Symbol	placenta specific 8 [Source:HGNC Symbol;Acc:HGNC:19254]	1579.84	0.314368	0.366948	0.856711	0.391605	0.609035
TBC1D2B	HGNC Symbol	TBC1 domain family member 2B [Source:HGNC Symbol;Acc:HGNC:29183]	1805.32	0.00751386	0.20339	0.0369432	0.97053	0.986025
HIVEP1	HGNC Symbol	human immunodeficiency virus type I enhancer binding protein 1 [Source:HGNC Symbol;Acc:HGNC:4920]	3418.52	-0.0801743	0.225796	-0.355074	0.722535	0.858273
GPR141	HGNC Symbol	G protein-coupled receptor 141 [Source:HGNC Symbol;Acc:HGNC:19997]	170.878	0.117615	0.290045	0.405504	0.685107	0.835281
TNFAIP2	HGNC Symbol	TNF alpha induced protein 2 [Source:HGNC Symbol;Acc:HGNC:11895]	39977.4	0.0152422	0.226994	0.0671479	0.946464	0.976123
RIPK2	HGNC Symbol	receptor interacting serine/threonine kinase 2 [Source:HGNC Symbol;Acc:HGNC:10020]	1636.99	-0.0202825	0.251471	-0.0806554	0.935716	0.971743
BIRC3	HGNC Symbol	baculoviral IAP repeat containing 3 [Source:HGNC Symbol;Acc:HGNC:591]	10524.3	-0.0164914	0.232722	-0.0708631	0.943507	0.975645
SLAMF7	HGNC Symbol	SLAM family member 7 [Source:HGNC Symbol;Acc:HGNC:21394]	12977.5	-0.300707	0.234761	-1.28091	0.200226	0.39651
NFKBIZ	HGNC Symbol	NFKB inhibitor zeta [Source:HGNC Symbol;Acc:HGNC:29805]	7056.53	0.0326375	0.197909	0.164912	0.869014	0.939973
GRAMD1A	HGNC Symbol	GRAM domain containing 1A [Source:HGNC Symbol;Acc:HGNC:29305]	4338.31	0.311859	0.360735	0.86451	0.387308	0.60466
STEAP4	HGNC Symbol	STEAP4 metalloreductase [Source:HGNC Symbol;Acc:HGNC:21923]	4379.54	0.411395	0.575996	0.714232	0.475084	0.684114
HCAR3	HGNC Symbol	hydroxycarboxylic acid receptor 3 [Source:HGNC Symbol;Acc:HGNC:16824]	1474.72	0.461697	0.368926	1.25146	0.210765	0.410428
NEMP1	HGNC Symbol	nuclear envelope integral membrane protein 1 [Source:HGNC Symbol;Acc:HGNC:29001]	1320.77	0.325369	0.204006	1.5949	0.110735	0.26284
TGIF2	HGNC Symbol	TGFB induced factor homeobox 2 [Source:HGNC Symbol;Acc:HGNC:15764]	943.365	0.273295	0.197312	1.38509	0.166025	0.349781
RHBDF2	HGNC Symbol	rhomboid 5 homolog 2 [Source:HGNC Symbol;Acc:HGNC:20788]	2119.42	0.381536	0.179384	2.12692	0.0334267	0.108816
GPR108	HGNC Symbol	G protein-coupled receptor 108 [Source:HGNC Symbol;Acc:HGNC:17829]	3039.36	0.172093	0.131982	1.30391	0.192265	0.386573
ZMIZ2	HGNC Symbol	zinc finger MIZ-type containing 2 [Source:HGNC Symbol;Acc:HGNC:22229]	17406.3	0.142735	0.142074	1.00465	0.315065	0.532956
NBPF15	HGNC Symbol	NBPF member 15 [Source:HGNC Symbol;Acc:HGNC:28791]	1000.16	0.297872	0.229145	1.29993	0.193625	0.388031
LINC01145	HGNC Symbol	long intergenic non-protein coding RNA 1145 [Source:HGNC Symbol;Acc:HGNC:49462]	425.501	0.265174	0.344924	0.768789	0.442019	0.656289
SLC9A4	HGNC Symbol	solute carrier family 9 member A4 [Source:HGNC Symbol;Acc:HGNC:11077]	85.676	0.331112	0.423805	0.781284	0.434635	0.649278
SCN1B	HGNC Symbol	sodium voltage-gated channel beta subunit 1 [Source:HGNC Symbol;Acc:HGNC:10586]	432.362	-0.0632702	0.526339	-0.120208	0.904318	0.956385
EDN1	HGNC Symbol	endothelin 1 [Source:HGNC Symbol;Acc:HGNC:3176]	266.023	0.65951	0.388257	1.69864	0.0893865	0.224469
CSTA	HGNC Symbol	cystatin A [Source:HGNC Symbol;Acc:HGNC:2481]	1445.59	0.386491	0.23977	1.61192	0.106979	0.255832
DNTTIP2	HGNC Symbol	deoxynucleotidyltransferase terminal interacting protein 2 [Source:HGNC Symbol;Acc:HGNC:24013]	3787.73	-0.333735	0.150281	-2.22074	0.0263684	0.0906669
BID	HGNC Symbol	BH3 interacting domain death agonist [Source:HGNC Symbol;Acc:HGNC:1050]	3970.7	-0.368374	0.218906	-1.6828	0.0924146	0.23029
GRINA	HGNC Symbol	glutamate ionotropic receptor NMDA type subunit associated protein 1 [Source:HGNC Symbol;Acc:HGNC:4589]	6556.28	-0.293408	0.158102	-1.85581	0.063481	0.174614
ZC3H12C	HGNC Symbol	zinc finger CCCH-type containing 12C [Source:HGNC Symbol;Acc:HGNC:29362]	1827.02	-0.618272	0.221592	-2.79014	0.00526846	0.025355
CYB561A3	HGNC Symbol	cytochrome b561 family member A3 [Source:HGNC Symbol;Acc:HGNC:23014]	2526.78	-0.43675	0.207503	-2.10479	0.0353097	0.113208
IRAK2	HGNC Symbol	interleukin 1 receptor associated kinase 2 [Source:HGNC Symbol;Acc:HGNC:6113]	5418.74	-0.67606	0.263038	-2.5702	0.0101638	0.043015
ADORA2A	HGNC Symbol	adenosine A2a receptor [Source:HGNC Symbol;Acc:HGNC:263]	3052.71	-0.559699	0.376745	-1.48562	0.13738	0.307015
KYNU	HGNC Symbol	kynureninase [Source:HGNC Symbol;Acc:HGNC:6469]	18946.4	-0.620085	0.245511	-2.52569	0.0115471	0.0476514
NINJ1	HGNC Symbol	ninjurin 1 [Source:HGNC Symbol;Acc:HGNC:7824]	10457.5	-0.391552	0.246391	-1.58915	0.112026	0.264681
DENND5A	HGNC Symbol	DENN domain containing 5A [Source:HGNC Symbol;Acc:HGNC:19344]	8129.8	-0.371356	0.154615	-2.40181	0.0163143	0.0622795
SDC4	HGNC Symbol	syndecan 4 [Source:HGNC Symbol;Acc:HGNC:10661]	745.97	-0.483649	0.35878	-1.34804	0.177647	0.366289
PTPRJ	HGNC Symbol	protein tyrosine phosphatase, receptor type J [Source:HGNC Symbol;Acc:HGNC:9673]	5723.24	-0.270646	0.17544	-1.54267	0.122911	0.283405
NFKB1	HGNC Symbol	nuclear factor kappa B subunit 1 [Source:HGNC Symbol;Acc:HGNC:7794]	13130.3	-0.468478	0.204923	-2.28612	0.0222474	0.0794179
ZNF697	HGNC Symbol	zinc finger protein 697 [Source:HGNC Symbol;Acc:HGNC:32034]	1421.71	-0.496498	0.258964	-1.91725	0.0552064	0.157353
HDGF	HGNC Symbol	heparin binding growth factor [Source:HGNC Symbol;Acc:HGNC:4856]	10560.9	-0.310774	0.177929	-1.74662	0.0807034	0.208257
ABL2	HGNC Symbol	ABL proto-oncogene 2, non-receptor tyrosine kinase [Source:HGNC Symbol;Acc:HGNC:77]	1560.1	-0.283096	0.194832	-1.45302	0.146217	0.3205
TRPA1	HGNC Symbol	transient receptor potential cation channel subfamily A member 1 [Source:HGNC Symbol;Acc:HGNC:497]	174.82	-0.412098	0.501327	-0.822015	0.411068	0.627969
GLA	HGNC Symbol	galactosidase alpha [Source:HGNC Symbol;Acc:HGNC:4296]	1540.8	-0.293224	0.155866	-1.88125	0.0599375	0.167269
AMPD3	HGNC Symbol	adenosine monophosphate deaminase 3 [Source:HGNC Symbol;Acc:HGNC:470]	7201.58	-0.472592	0.216226	-2.18563	0.0288423	0.0970118
SGPP2	HGNC Symbol	sphingosine-1-phosphate phosphatase 2 [Source:HGNC Symbol;Acc:HGNC:19953]	725.907	-0.713992	0.425371	-1.67852	0.0932462	0.231528
BMT2	HGNC Symbol	base methyltransferase of 25S rRNA 2 homolog [Source:HGNC Symbol;Acc:HGNC:26475]	882.113	-0.569419	0.266037	-2.14038	0.0323242	0.105943
LPCAT1	HGNC Symbol	lysophosphatidylcholine acyltransferase 1 [Source:HGNC Symbol;Acc:HGNC:25718]	4345.58	-0.307519	0.186628	-1.64776	0.0994012	0.242604
SAMSN1	HGNC Symbol	SAM domain, SH3 domain and nuclear localization signals 1 [Source:HGNC Symbol;Acc:HGNC:10528]	7442.65	-0.220292	0.188018	-1.17166	0.241336	0.448771
MTND5P32	HGNC Symbol	MT-ND5 pseudogene 32 [Source:HGNC Symbol;Acc:HGNC:51951]	17.1589	-0.231831	0.53968	-0.429571	0.667508	0.823557
SLC35E3	HGNC Symbol	solute carrier family 35 member E3 [Source:HGNC Symbol;Acc:HGNC:20864]	643.431	-0.134942	0.200142	-0.674229	0.500166	0.702725
MET	HGNC Symbol	MET proto-oncogene, receptor tyrosine kinase [Source:HGNC Symbol;Acc:HGNC:7029]	1106.16	-0.0319627	0.370279	-0.0863204	0.931212	0.969832
XKR4	HGNC Symbol	XK related 4 [Source:HGNC Symbol;Acc:HGNC:29394]	34.6338	-0.0860587	0.341085	-0.252309	0.800802	0.904473
SLC25A12	HGNC Symbol	solute carrier family 25 member 12 [Source:HGNC Symbol;Acc:HGNC:10982]	108.302	0.0590499	0.244749	0.241267	0.809348	0.909923
EFHC1	HGNC Symbol	EF-hand domain containing 1 [Source:HGNC Symbol;Acc:HGNC:16406]	198.117	-0.254902	0.222231	-1.14701	0.251376	0.460583
GORAB	HGNC Symbol	golgin, RAB6 interacting [Source:HGNC Symbol;Acc:HGNC:25676]	925.613	-0.161641	0.136174	-1.18701	0.235222	0.441332
CFLAR	HGNC Symbol	CASP8 and FADD like apoptosis regulator [Source:HGNC Symbol;Acc:HGNC:1876]	14603.3	-0.424633	0.214637	-1.97837	0.0478865	0.141857
BTG3	HGNC Symbol	BTG anti-proliferation factor 3 [Source:HGNC Symbol;Acc:HGNC:1132]	913.333	-0.586613	0.19209	-3.05384	0.0022593	0.0128769
TANK	HGNC Symbol	TRAF family member associated NFKB activator [Source:HGNC Symbol;Acc:HGNC:11562]	3645.08	-0.433559	0.151653	-2.8589	0.00425116	0.021487
CDC42EP2	HGNC Symbol	CDC42 effector protein 2 [Source:HGNC Symbol;Acc:HGNC:16263]	625.957	-0.594932	0.216114	-2.75286	0.00590764	0.0277424
SMPD2	HGNC Symbol	sphingomyelin phosphodiesterase 2 [Source:HGNC Symbol;Acc:HGNC:11121]	533.674	-0.229194	0.15369	-1.49128	0.135889	0.30461
ABTB2	HGNC Symbol	ankyrin repeat and BTB domain containing 2 [Source:HGNC Symbol;Acc:HGNC:23842]	348.335	-0.145153	0.363644	-0.399161	0.689774	0.837947
PTGER2	HGNC Symbol	prostaglandin E receptor 2 [Source:HGNC Symbol;Acc:HGNC:9594]	1732.32	-0.169426	0.262891	-0.644472	0.519269	0.719455
SFR1	HGNC Symbol	SWI5 dependent homologous recombination repair protein 1 [Source:HGNC Symbol;Acc:HGNC:29574]	293.187	-0.162082	0.189358	-0.855958	0.392021	0.609205
CD80	HGNC Symbol	CD80 molecule [Source:HGNC Symbol;Acc:HGNC:1700]	300.35	-0.468486	0.358384	-1.30722	0.191139	0.385284
CSRP2	HGNC Symbol	cysteine and glycine rich protein 2 [Source:HGNC Symbol;Acc:HGNC:2470]	60.9776	-0.616767	0.477262	-1.2923	0.196253	0.391447
MTMR2	HGNC Symbol	myotubularin related protein 2 [Source:HGNC Symbol;Acc:HGNC:7450]	223.704	-0.0670695	0.25217	-0.265969	0.790263	0.898318
KCNK5	HGNC Symbol	potassium two pore domain channel subfamily K member 5 [Source:HGNC Symbol;Acc:HGNC:6280]	20.112	-0.413083	0.554876	-0.74446	0.456598	0.668252
ARNTL2	HGNC Symbol	aryl hydrocarbon receptor nuclear translocator like 2 [Source:HGNC Symbol;Acc:HGNC:18984]	333.482	-0.451637	0.312607	-1.44474	0.148531	0.323652
PTPN1	HGNC Symbol	protein tyrosine phosphatase, non-receptor type 1 [Source:HGNC Symbol;Acc:HGNC:9642]	3204.92	-0.266613	0.27868	-0.9567	0.338719	0.556606
SERPINB1	HGNC Symbol	serpin family B member 1 [Source:HGNC Symbol;Acc:HGNC:3311]	4502.81	-0.370362	0.211293	-1.75284	0.0796299	0.206324
WTAP	HGNC Symbol	WT1 associated protein [Source:HGNC Symbol;Acc:HGNC:16846]	10626.2	-0.257375	0.16027	-1.60588	0.1083	0.258296
PNRC1	HGNC Symbol	proline rich nuclear receptor coactivator 1 [Source:HGNC Symbol;Acc:HGNC:17278]	8703.27	-0.36081	0.191813	-1.88105	0.0599652	0.167288
MCTP1	HGNC Symbol	multiple C2 and transmembrane domain containing 1 [Source:HGNC Symbol;Acc:HGNC:26183]	1752.39	-0.182078	0.21809	-0.834874	0.403789	0.620817
RNF144B	HGNC Symbol	ring finger protein 144B [Source:HGNC Symbol;Acc:HGNC:21578]	7060.61	-0.0859862	0.278593	-0.308644	0.757592	0.879333
AK4	HGNC Symbol	adenylate kinase 4 [Source:HGNC Symbol;Acc:HGNC:363]	2008.15	-0.181962	0.335302	-0.542681	0.587349	0.769957
B4GALT5	HGNC Symbol	beta-1,4-galactosyltransferase 5 [Source:HGNC Symbol;Acc:HGNC:928]	5210.47	-0.24053	0.208721	-1.1524	0.249157	0.457662
KCNJ2	HGNC Symbol	potassium voltage-gated channel subfamily J member 2 [Source:HGNC Symbol;Acc:HGNC:6263]	2394.67	-0.222678	0.378281	-0.588657	0.556091	0.746842
ERN1	HGNC Symbol	endoplasmic reticulum to nucleus signaling 1 [Source:HGNC Symbol;Acc:HGNC:3449]	2335.81	0.0450508	0.149936	0.300466	0.763822	0.882392
DRAM1	HGNC Symbol	DNA damage regulated autophagy modulator 1 [Source:HGNC Symbol;Acc:HGNC:25645]	5026.71	-0.075992	0.228596	-0.33243	0.739564	0.868507
MTF1	HGNC Symbol	metal regulatory transcription factor 1 [Source:HGNC Symbol;Acc:HGNC:7428]	4968.53	-0.0129115	0.207544	-0.0622111	0.950395	0.977568
IRAK3	HGNC Symbol	interleukin 1 receptor associated kinase 3 [Source:HGNC Symbol;Acc:HGNC:17020]	11793.3	-0.0090578	0.13832	-0.0654846	0.947788	0.976781
UPB1	HGNC Symbol	beta-ureidopropionase 1 [Source:HGNC Symbol;Acc:HGNC:16297]	500.731	0.406656	0.310053	1.31157	0.189666	0.383091
FEZ1	HGNC Symbol	fasciculation and elongation protein zeta 1 [Source:HGNC Symbol;Acc:HGNC:3659]	799.863	0.360496	0.215157	1.6755	0.093836	0.232629
CAMKK2	HGNC Symbol	calcium/calmodulin dependent protein kinase kinase 2 [Source:HGNC Symbol;Acc:HGNC:1470]	6682.87	0.111774	0.168812	0.662121	0.507893	0.709195
ACSL1	HGNC Symbol	acyl-CoA synthetase long chain family member 1 [Source:HGNC Symbol;Acc:HGNC:3569]	26573.9	-0.0841887	0.239797	-0.351083	0.725526	0.859844
TNFAIP3	HGNC Symbol	TNF alpha induced protein 3 [Source:HGNC Symbol;Acc:HGNC:11896]	15495.7	-0.00621436	0.191135	-0.032513	0.974063	0.987544
TNFAIP6	HGNC Symbol	TNF alpha induced protein 6 [Source:HGNC Symbol;Acc:HGNC:11898]	3768.47	0.254821	0.357829	0.71213	0.476384	0.684869
TMEM138	HGNC Symbol	transmembrane protein 138 [Source:HGNC Symbol;Acc:HGNC:26944]	3023.95	0.0135786	0.182073	0.074578	0.94055	0.974049
ITGB8	HGNC Symbol	integrin subunit beta 8 [Source:HGNC Symbol;Acc:HGNC:6163]	848.839	-0.0077749	0.264946	-0.0293453	0.976589	0.988682
IKBKE	HGNC Symbol	inhibitor of nuclear factor kappa B kinase subunit epsilon [Source:HGNC Symbol;Acc:HGNC:14552]	1839.23	-0.0193004	0.220042	-0.0877125	0.930105	0.969187
AC013444.1	Clone-based (Ensembl) gene	RRN3 RNA polymerase I transcription factor homolog (S. cerevisiae) (RRN3) pseudogene	570.318	-0.260581	0.300068	-0.868406	0.385172	0.602942
C1orf122	HGNC Symbol	chromosome 1 open reading frame 122 [Source:HGNC Symbol;Acc:HGNC:24789]	439.601	-0.120715	0.237916	-0.507383	0.611886	0.788213
CNOT9	HGNC Symbol	CCR4-NOT transcription complex subunit 9 [Source:HGNC Symbol;Acc:HGNC:10445]	1252.51	0.022117	0.161504	0.136945	0.891075	0.949619
TNFAIP8	HGNC Symbol	TNF alpha induced protein 8 [Source:HGNC Symbol;Acc:HGNC:17260]	9939.86	-0.222595	0.227639	-0.977843	0.328152	0.546668
SERPINB9	HGNC Symbol	serpin family B member 9 [Source:HGNC Symbol;Acc:HGNC:8955]	23420.3	-0.203162	0.19241	-1.05588	0.291022	0.506088
SOD2	HGNC Symbol	superoxide dismutase 2 [Source:HGNC Symbol;Acc:HGNC:11180]	130222	-0.13773	0.270336	-0.509476	0.610419	0.787156
SOD2	NCBI gene	superoxide dismutase 2 [Source:NCBI gene;Acc:6648]	130222	-0.13773	0.270336	-0.509476	0.610419	0.787156
TRAF1	HGNC Symbol	TNF receptor associated factor 1 [Source:HGNC Symbol;Acc:HGNC:12031]	17596.3	0.00245119	0.293264	0.00835829	0.993331	0.99678
PDE4B	HGNC Symbol	phosphodiesterase 4B [Source:HGNC Symbol;Acc:HGNC:8781]	2736.04	0.116979	0.323301	0.361828	0.71748	0.854823
PDE4DIP	HGNC Symbol	phosphodiesterase 4D interacting protein [Source:HGNC Symbol;Acc:HGNC:15580]	13841.8	0.00201913	0.278811	0.00724194	0.994222	0.997309
MAP2K3	HGNC Symbol	mitogen-activated protein kinase kinase 3 [Source:HGNC Symbol;Acc:HGNC:6843]	1897.28	0.0726863	0.239346	0.303687	0.761366	0.880835
NBPF19	HGNC Symbol	NBPF member 19 [Source:HGNC Symbol;Acc:HGNC:31999]	20388.8	0.0369429	0.256357	0.144107	0.885416	0.947236
SLC1A3	HGNC Symbol	solute carrier family 1 member 3 [Source:HGNC Symbol;Acc:HGNC:10941]	1870.66	-0.239262	0.307112	-0.779071	0.435938	0.650347
CLIC4	HGNC Symbol	chloride intracellular channel 4 [Source:HGNC Symbol;Acc:HGNC:13518]	5605.69	-0.123494	0.267615	-0.461459	0.644469	0.810285
B4GALT1	HGNC Symbol	beta-1,4-galactosyltransferase 1 [Source:HGNC Symbol;Acc:HGNC:924]	3838.69	0.0401592	0.210475	0.190803	0.84868	0.930859
LCP1	HGNC Symbol	lymphocyte cytosolic protein 1 [Source:HGNC Symbol;Acc:HGNC:6528]	68003	0.00288068	0.176502	0.016321	0.986978	0.993826
OAZ2	HGNC Symbol	ornithine decarboxylase antizyme 2 [Source:HGNC Symbol;Acc:HGNC:8096]	3377.61	0.173604	0.192692	0.900944	0.367618	0.586504
LAMB3	HGNC Symbol	laminin subunit beta 3 [Source:HGNC Symbol;Acc:HGNC:6490]	623.394	-0.553538	0.365056	-1.51631	0.129441	0.294615
TPRA1	HGNC Symbol	transmembrane protein adipocyte associated 1 [Source:HGNC Symbol;Acc:HGNC:30413]	1472.42	-0.0239577	0.159347	-0.150349	0.880489	0.945821
TLR2	HGNC Symbol	toll like receptor 2 [Source:HGNC Symbol;Acc:HGNC:11848]	25867.8	-0.0744599	0.167252	-0.445197	0.656177	0.816421
ST3GAL1	HGNC Symbol	ST3 beta-galactoside alpha-2,3-sialyltransferase 1 [Source:HGNC Symbol;Acc:HGNC:10862]	5702.81	-0.318958	0.197369	-1.61605	0.106083	0.254642
SLC39A8	HGNC Symbol	solute carrier family 39 member 8 [Source:HGNC Symbol;Acc:HGNC:20862]	33956.4	-0.236852	0.402248	-0.588821	0.555981	0.746758
CS	HGNC Symbol	citrate synthase [Source:HGNC Symbol;Acc:HGNC:2422]	5264.65	-0.00303285	0.106002	-0.0286113	0.977175	0.988996
TCF7L2	HGNC Symbol	transcription factor 7 like 2 [Source:HGNC Symbol;Acc:HGNC:11641]	985.267	-0.0463703	0.251244	-0.184562	0.853572	0.93276
PLEKHM3	HGNC Symbol	pleckstrin homology domain containing M3 [Source:HGNC Symbol;Acc:HGNC:34006]	722.297	-0.227364	0.351345	-0.647126	0.517551	0.718012
NBN	HGNC Symbol	nibrin [Source:HGNC Symbol;Acc:HGNC:7652]	2148.51	-0.605938	0.357339	-1.69569	0.0899437	0.225263
FDPSP3	HGNC Symbol	farnesyl diphosphate synthase pseudogene 3 [Source:HGNC Symbol;Acc:HGNC:3634]	42.6768	-0.448533	0.526765	-0.851486	0.3945	0.611265
APOL3	HGNC Symbol	apolipoprotein L3 [Source:HGNC Symbol;Acc:HGNC:14868]	5473.13	-0.684892	0.475132	-1.44148	0.14945	0.325045
IL10RA	HGNC Symbol	interleukin 10 receptor subunit alpha [Source:HGNC Symbol;Acc:HGNC:5964]	10138.1	-0.172839	0.130677	-1.32265	0.185953	0.378333
MTFR1	HGNC Symbol	mitochondrial fission regulator 1 [Source:HGNC Symbol;Acc:HGNC:29510]	397.12	-0.259982	0.244339	-1.06402	0.287319	0.501089
VSIG10	HGNC Symbol	V-set and immunoglobulin domain containing 10 [Source:HGNC Symbol;Acc:HGNC:26078]	132.297	-0.232712	0.390148	-0.59647	0.550861	0.742957
GJB2	HGNC Symbol	gap junction protein beta 2 [Source:HGNC Symbol;Acc:HGNC:4284]	781.637	0.251083	0.857734	0.292728	0.76973	0.886062
GJA3	HGNC Symbol	gap junction protein alpha 3 [Source:HGNC Symbol;Acc:HGNC:4277]	120.31	-0.300121	1.16061	-0.25859	0.795951	0.901537
PDE6H	HGNC Symbol	phosphodiesterase 6H [Source:HGNC Symbol;Acc:HGNC:8790]	10.4002	0.357414	0.74655	0.478754	0.632114	0.801639
NEDD4L	HGNC Symbol	neural precursor cell expressed, developmentally down-regulated 4-like, E3 ubiquitin protein ligase [Source:HGNC Symbol;Acc:HGNC:7728]	209.778	-0.112089	0.270717	-0.414044	0.678842	0.831346
IL18	HGNC Symbol	interleukin 18 [Source:HGNC Symbol;Acc:HGNC:5986]	861.599	-0.0811395	0.361959	-0.224167	0.822627	0.916438
NID1	HGNC Symbol	nidogen 1 [Source:HGNC Symbol;Acc:HGNC:7821]	893.64	-0.213809	0.245153	-0.872146	0.383129	0.601028
USP12	HGNC Symbol	ubiquitin specific peptidase 12 [Source:HGNC Symbol;Acc:HGNC:20485]	3338.81	-0.31274	0.174237	-1.79491	0.0726674	0.192707
CLIP2	HGNC Symbol	CAP-Gly domain containing linker protein 2 [Source:HGNC Symbol;Acc:HGNC:2586]	977.866	-0.328146	0.182017	-1.80284	0.0714141	0.190342
SUSD6	HGNC Symbol	sushi domain containing 6 [Source:HGNC Symbol;Acc:HGNC:19956]	4582.6	-0.179241	0.179102	-1.00078	0.316935	0.535047
LRRC8B	HGNC Symbol	leucine rich repeat containing 8 VRAC subunit B [Source:HGNC Symbol;Acc:HGNC:30692]	517.152	-0.369174	0.225388	-1.63795	0.101432	0.246389
B4GALNT2	HGNC Symbol	beta-1,4-N-acetyl-galactosaminyltransferase 2 [Source:HGNC Symbol;Acc:HGNC:24136]	818.743	-0.284559	0.305664	-0.930954	0.351877	0.570753
LRP12	HGNC Symbol	LDL receptor related protein 12 [Source:HGNC Symbol;Acc:HGNC:31708]	416.08	-0.445411	0.323611	-1.37638	0.168704	0.353836
AL663070.1	Clone-based (Ensembl) gene	ribosomal protein S2 (RPS2) pseudogene	24.5471	0.30365	0.634587	0.4785	0.632294	0.801639
STK26	HGNC Symbol	serine/threonine kinase 26 [Source:HGNC Symbol;Acc:HGNC:18174]	1232.39	-0.0259832	0.306356	-0.084814	0.932409	0.970443
REL	HGNC Symbol	REL proto-oncogene, NF-kB subunit [Source:HGNC Symbol;Acc:HGNC:9954]	8294.72	-0.182917	0.2326	-0.7864	0.431633	0.646882
TJP2	HGNC Symbol	tight junction protein 2 [Source:HGNC Symbol;Acc:HGNC:11828]	746.419	-0.48566	0.351923	-1.38002	0.167582	0.352272
TAB3	HGNC Symbol	TGF-beta activated kinase 1 (MAP3K7) binding protein 3 [Source:HGNC Symbol;Acc:HGNC:30681]	2485.07	0.00294491	0.216256	0.0136177	0.989135	0.994704
DENND3	HGNC Symbol	DENN domain containing 3 [Source:HGNC Symbol;Acc:HGNC:29134]	3694.68	0.433441	0.282577	1.53389	0.125057	0.287271
CREB1	HGNC Symbol	cAMP responsive element binding protein 1 [Source:HGNC Symbol;Acc:HGNC:2345]	3144.5	0.122246	0.164025	0.745284	0.4561	0.667848
ATP2B1	HGNC Symbol	ATPase plasma membrane Ca2+ transporting 1 [Source:HGNC Symbol;Acc:HGNC:814]	12871.7	0.266835	0.247514	1.07806	0.281008	0.49451
AC245297.1	Clone-based (Ensembl) gene	phosphodiesterase 4D interacting protein-like [Source:NCBI gene;Acc:653513]	1099.97	0.0763557	0.459893	0.166029	0.868134	0.939725
PPP4R1L	HGNC Symbol	protein phosphatase 4 regulatory subunit 1 like (pseudogene) [Source:HGNC Symbol;Acc:HGNC:15755]	1459.89	0.144031	0.168062	0.857009	0.39144	0.608838
PFN1P2	HGNC Symbol	profilin 1 pseudogene 2 [Source:HGNC Symbol;Acc:HGNC:24298]	290.237	0.271561	0.379085	0.716359	0.47377	0.683293
EPM2AIP1	HGNC Symbol	EPM2A interacting protein 1 [Source:HGNC Symbol;Acc:HGNC:19735]	4099.85	0.322117	0.268536	1.19953	0.230322	0.434924
CELF1	HGNC Symbol	CUGBP Elav-like family member 1 [Source:HGNC Symbol;Acc:HGNC:2549]	5658.84	0.385632	0.218731	1.76304	0.0778942	0.203185

## Sheet: Cluster 3
genes	external_gene_source	description	baseMean	log2FoldChange	lfcSE	stat	pvalue	padj
HDAC5	HGNC Symbol	histone deacetylase 5 [Source:HGNC Symbol;Acc:HGNC:14068]	2229.59	0.805658	0.175969	4.5784	4.68547e-06	6.67984e-05
ZNF37BP	HGNC Symbol	zinc finger protein 37B, pseudogene [Source:HGNC Symbol;Acc:HGNC:13103]	643.571	1.40919	0.343067	4.10761	3.99772e-05	0.0004245
ACAP1	HGNC Symbol	ArfGAP with coiled-coil, ankyrin repeat and PH domains 1 [Source:HGNC Symbol;Acc:HGNC:16467]	552.951	1.40376	0.271828	5.16416	2.41521e-07	4.94108e-06
CALCOCO1	HGNC Symbol	calcium binding and coiled-coil domain 1 [Source:HGNC Symbol;Acc:HGNC:29306]	3621.39	1.3294	0.261773	5.07845	3.80517e-07	7.27882e-06
GSTK1	HGNC Symbol	glutathione S-transferase kappa 1 [Source:HGNC Symbol;Acc:HGNC:16906]	1097.37	1.07424	0.209498	5.12769	2.93316e-07	5.81366e-06
PPOX	HGNC Symbol	protoporphyrinogen oxidase [Source:HGNC Symbol;Acc:HGNC:9280]	114.449	1.29678	0.273644	4.73892	2.14856e-06	3.34184e-05
TMEM107	HGNC Symbol	transmembrane protein 107 [Source:HGNC Symbol;Acc:HGNC:28128]	75.0665	2.09999	0.382208	5.49436	3.92134e-08	1.00376e-06
CLDN7	HGNC Symbol	claudin 7 [Source:HGNC Symbol;Acc:HGNC:2049]	32.8142	3.7228	0.703502	5.29181	1.21111e-07	2.69355e-06
NAPRT	HGNC Symbol	nicotinate phosphoribosyltransferase [Source:HGNC Symbol;Acc:HGNC:30450]	535.372	1.22205	0.285124	4.28602	1.81903e-05	0.000219221
AKNA	HGNC Symbol	AT-hook transcription factor [Source:HGNC Symbol;Acc:HGNC:24108]	3417.86	1.05764	0.13977	7.56699	3.81974e-14	3.44992e-12
TRPV1	HGNC Symbol	transient receptor potential cation channel subfamily V member 1 [Source:HGNC Symbol;Acc:HGNC:12716]	99.9196	1.36861	0.262562	5.21254	1.86274e-07	3.96386e-06
IMPA2	HGNC Symbol	inositol monophosphatase 2 [Source:HGNC Symbol;Acc:HGNC:6051]	192.23	2.216	0.283225	7.82418	5.10978e-15	5.56336e-13
ABHD15	HGNC Symbol	abhydrolase domain containing 15 [Source:HGNC Symbol;Acc:HGNC:26971]	250.99	1.38818	0.227569	6.10006	1.06028e-09	3.8305e-08
JMJD7-PLA2G4B	HGNC Symbol	JMJD7-PLA2G4B readthrough [Source:HGNC Symbol;Acc:HGNC:34449]	461.97	0.721799	0.181483	3.97722	6.97248e-05	0.000686388
SLX1A	HGNC Symbol	SLX1 homolog A, structure-specific endonuclease subunit [Source:HGNC Symbol;Acc:HGNC:20922]	340.742	0.907271	0.21139	4.29192	1.77136e-05	0.000214452
OPRL1	HGNC Symbol	opioid related nociceptin receptor 1 [Source:HGNC Symbol;Acc:HGNC:8155]	85.3057	1.57043	0.314321	4.99627	5.84509e-07	1.05584e-05
ZNF700	HGNC Symbol	zinc finger protein 700 [Source:HGNC Symbol;Acc:HGNC:25292]	469.231	0.692485	0.152283	4.54736	5.43233e-06	7.58808e-05
RASSF1	HGNC Symbol	Ras association domain family member 1 [Source:HGNC Symbol;Acc:HGNC:9882]	491.468	1.0098	0.189004	5.34272	9.15605e-08	2.13096e-06
FLI1	HGNC Symbol	Fli-1 proto-oncogene, ETS transcription factor [Source:HGNC Symbol;Acc:HGNC:3749]	1275.63	1.59253	0.167588	9.50263	2.04652e-21	6.92158e-19
SH3GLB2	HGNC Symbol	SH3 domain containing GRB2 like, endophilin B2 [Source:HGNC Symbol;Acc:HGNC:10834]	601.199	1.94057	0.200025	9.70163	2.96721e-22	1.13566e-19
HABP4	HGNC Symbol	hyaluronan binding protein 4 [Source:HGNC Symbol;Acc:HGNC:17062]	135.595	1.5953	0.295462	5.39934	6.68872e-08	1.62079e-06
EHMT2	HGNC Symbol	euchromatic histone lysine methyltransferase 2 [Source:HGNC Symbol;Acc:HGNC:14129]	289.363	1.94224	0.26226	7.40576	1.30399e-13	1.02615e-11
PINK1	HGNC Symbol	PTEN induced putative kinase 1 [Source:HGNC Symbol;Acc:HGNC:14581]	621.257	1.25024	0.172157	7.26225	3.80692e-13	2.64257e-11
SLC9A3R1	HGNC Symbol	SLC9A3 regulator 1 [Source:HGNC Symbol;Acc:HGNC:11075]	745.93	1.88965	0.224133	8.43092	3.42964e-17	5.7387e-15
PTK2B	HGNC Symbol	protein tyrosine kinase 2 beta [Source:HGNC Symbol;Acc:HGNC:9612]	4730.32	1.32057	0.177787	7.42783	1.10391e-13	9.13942e-12
ANKRD13D	HGNC Symbol	ankyrin repeat domain 13D [Source:HGNC Symbol;Acc:HGNC:27880]	2854.31	1.23644	0.156761	7.88741	3.08524e-15	3.6061e-13
STX10	HGNC Symbol	syntaxin 10 [Source:HGNC Symbol;Acc:HGNC:11428]	628.538	1.30181	0.175623	7.4125	1.23937e-13	9.94998e-12
SPINT2	HGNC Symbol	serine peptidase inhibitor, Kunitz type 2 [Source:HGNC Symbol;Acc:HGNC:11247]	294.489	1.36664	0.226424	6.03575	1.58224e-09	5.56443e-08
PLD3	HGNC Symbol	phospholipase D family member 3 [Source:HGNC Symbol;Acc:HGNC:17158]	1290.97	1.49819	0.208388	7.18942	6.50657e-13	4.2739e-11
SOX12	HGNC Symbol	SRY-box 12 [Source:HGNC Symbol;Acc:HGNC:11198]	73.2511	2.77826	0.479106	5.79884	6.67762e-09	2.04918e-07
IRF3	HGNC Symbol	interferon regulatory factor 3 [Source:HGNC Symbol;Acc:HGNC:6118]	857.825	1.26904	0.201983	6.2829	3.32313e-10	1.34072e-08
WDFY2	HGNC Symbol	WD repeat and FYVE domain containing 2 [Source:HGNC Symbol;Acc:HGNC:20482]	1180.63	0.912107	0.250978	3.63421	0.000278837	0.00223407
HERC2	HGNC Symbol	HECT and RLD domain containing E3 ubiquitin protein ligase 2 [Source:HGNC Symbol;Acc:HGNC:4868]	364.743	0.944604	0.233112	4.05214	5.07513e-05	0.000519808
PORCN	HGNC Symbol	porcupine O-acyltransferase [Source:HGNC Symbol;Acc:HGNC:17652]	118.958	1.05803	0.234927	4.50367	6.67901e-06	9.07431e-05
BMF	HGNC Symbol	Bcl2 modifying factor [Source:HGNC Symbol;Acc:HGNC:24132]	6926.37	0.739395	0.191367	3.86375	0.000111662	0.00102897
AUH	HGNC Symbol	AU RNA binding methylglutaconyl-CoA hydratase [Source:HGNC Symbol;Acc:HGNC:890]	56.533	1.77921	0.381642	4.66197	3.13191e-06	4.70112e-05
WIPI2	HGNC Symbol	WD repeat domain, phosphoinositide interacting 2 [Source:HGNC Symbol;Acc:HGNC:32225]	2224.98	0.858101	0.123369	6.95554	3.51216e-12	2.04503e-10
PPP1R26	HGNC Symbol	protein phosphatase 1 regulatory subunit 26 [Source:HGNC Symbol;Acc:HGNC:29089]	258.872	1.23456	0.227129	5.43552	5.46382e-08	1.34865e-06
PLSCR3	HGNC Symbol	phospholipid scramblase 3 [Source:HGNC Symbol;Acc:HGNC:16495]	337.01	0.971956	0.225932	4.30199	1.69274e-05	0.000205874
CDIPT	HGNC Symbol	CDP-diacylglycerol--inositol 3-phosphatidyltransferase [Source:HGNC Symbol;Acc:HGNC:1769]	457.678	1.13534	0.251795	4.50898	6.51389e-06	8.88797e-05
PLCD3	HGNC Symbol	phospholipase C delta 3 [Source:HGNC Symbol;Acc:HGNC:9061]	243.022	1.44423	0.246682	5.8546	4.78157e-09	1.52933e-07
RRAS	HGNC Symbol	RAS related [Source:HGNC Symbol;Acc:HGNC:10447]	486.592	0.904183	0.20781	4.35101	1.35513e-05	0.000168818
ACSS2	HGNC Symbol	acyl-CoA synthetase short chain family member 2 [Source:HGNC Symbol;Acc:HGNC:15814]	1482.6	0.750589	0.174535	4.30052	1.704e-05	0.000207085
VPS26B	HGNC Symbol	VPS26, retromer complex component B [Source:HGNC Symbol;Acc:HGNC:28119]	591.573	0.958786	0.208668	4.59479	4.33189e-06	6.23165e-05
RASSF7	HGNC Symbol	Ras association domain family member 7 [Source:HGNC Symbol;Acc:HGNC:1166]	128.199	1.97988	0.3877	5.10673	3.27786e-07	6.37759e-06
HACD4	HGNC Symbol	3-hydroxyacyl-CoA dehydratase 4 [Source:HGNC Symbol;Acc:HGNC:20920]	264.384	1.16428	0.22358	5.20747	1.91428e-07	4.05185e-06
ATP2B4	HGNC Symbol	ATPase plasma membrane Ca2+ transporting 4 [Source:HGNC Symbol;Acc:HGNC:817]	590.042	1.39306	0.257633	5.40715	6.4036e-08	1.56362e-06
THYN1	HGNC Symbol	thymocyte nuclear protein 1 [Source:HGNC Symbol;Acc:HGNC:29560]	237.521	1.40336	0.243192	5.77061	7.89845e-09	2.40524e-07
MPC1	HGNC Symbol	mitochondrial pyruvate carrier 1 [Source:HGNC Symbol;Acc:HGNC:21606]	621.752	1.02236	0.197772	5.16941	2.34838e-07	4.82297e-06
TMEM102	HGNC Symbol	transmembrane protein 102 [Source:HGNC Symbol;Acc:HGNC:26722]	108.906	0.802649	0.220442	3.6411	0.000271477	0.00218723
CMTM1	HGNC Symbol	CKLF like MARVEL transmembrane domain containing 1 [Source:HGNC Symbol;Acc:HGNC:19172]	48.5272	2.25777	0.530456	4.25627	2.07862e-05	0.000246764
TPCN1	HGNC Symbol	two pore segment channel 1 [Source:HGNC Symbol;Acc:HGNC:18182]	689.842	1.64991	0.242637	6.79993	1.04671e-11	5.64019e-10
MXI1	HGNC Symbol	MAX interactor 1, dimerization protein [Source:HGNC Symbol;Acc:HGNC:7534]	243.904	1.43441	0.275675	5.20326	1.95826e-07	4.12845e-06
CTC1	HGNC Symbol	CST telomere replication complex component 1 [Source:HGNC Symbol;Acc:HGNC:26169]	1074.93	0.483522	0.119038	4.06191	4.86725e-05	0.0005011
CX3CR1	HGNC Symbol	C-X3-C motif chemokine receptor 1 [Source:HGNC Symbol;Acc:HGNC:2558]	365.517	1.12082	0.236826	4.73269	2.21563e-06	3.43607e-05
PYGL	HGNC Symbol	glycogen phosphorylase L [Source:HGNC Symbol;Acc:HGNC:9725]	471.561	1.30005	0.317254	4.09782	4.17058e-05	0.000440654
FAM210B	HGNC Symbol	family with sequence similarity 210 member B [Source:HGNC Symbol;Acc:HGNC:16102]	243.719	1.16756	0.259462	4.49992	6.79779e-06	9.22781e-05
FAM78A	HGNC Symbol	family with sequence similarity 78 member A [Source:HGNC Symbol;Acc:HGNC:25465]	414.907	1.91255	0.407111	4.69785	2.62911e-06	4.01463e-05
RNF44	HGNC Symbol	ring finger protein 44 [Source:HGNC Symbol;Acc:HGNC:19180]	1062.67	0.889734	0.204635	4.34791	1.37444e-05	0.000171089
LDB1	HGNC Symbol	LIM domain binding 1 [Source:HGNC Symbol;Acc:HGNC:6532]	1816.78	0.781472	0.17012	4.59366	4.35544e-06	6.25986e-05
CC2D1A	HGNC Symbol	coiled-coil and C2 domain containing 1A [Source:HGNC Symbol;Acc:HGNC:30237]	447.819	0.824775	0.185338	4.45012	8.58233e-06	0.000113877
PRR12	HGNC Symbol	proline rich 12 [Source:HGNC Symbol;Acc:HGNC:29217]	367.626	0.991594	0.20675	4.79611	1.61779e-06	2.58457e-05
PAQR4	HGNC Symbol	progestin and adipoQ receptor family member 4 [Source:HGNC Symbol;Acc:HGNC:26386]	112.164	1.86572	0.292378	6.38119	1.75722e-10	7.40923e-09
SLC12A9	HGNC Symbol	solute carrier family 12 member 9 [Source:HGNC Symbol;Acc:HGNC:17435]	1870.4	1.14476	0.163181	7.01529	2.29474e-12	1.36619e-10
CD302	HGNC Symbol	CD302 molecule [Source:HGNC Symbol;Acc:HGNC:30843]	528.977	1.50259	0.298609	5.03196	4.85478e-07	9.02461e-06
NCKAP5L	HGNC Symbol	NCK associated protein 5 like [Source:HGNC Symbol;Acc:HGNC:29321]	793.44	1.24823	0.164797	7.57435	3.60923e-14	3.29726e-12
MEF2D	HGNC Symbol	myocyte enhancer factor 2D [Source:HGNC Symbol;Acc:HGNC:6997]	2714.09	0.604391	0.156498	3.86198	0.000112471	0.00103427
HMGB2	HGNC Symbol	high mobility group box 2 [Source:HGNC Symbol;Acc:HGNC:5000]	784.784	1.54627	0.232648	6.64641	3.00332e-11	1.50128e-09
RHOT1	HGNC Symbol	ras homolog family member T1 [Source:HGNC Symbol;Acc:HGNC:21168]	780.406	1.09646	0.170679	6.42413	1.32625e-10	5.79177e-09
CORO1A	HGNC Symbol	coronin 1A [Source:HGNC Symbol;Acc:HGNC:2252]	3499.31	1.39263	0.191155	7.28538	3.20769e-13	2.27632e-11
TIMP2	HGNC Symbol	TIMP metallopeptidase inhibitor 2 [Source:HGNC Symbol;Acc:HGNC:11821]	3819.69	1.18185	0.2271	5.20408	1.94955e-07	4.12102e-06
RRM2B	HGNC Symbol	ribonucleotide reductase regulatory TP53 inducible subunit M2B [Source:HGNC Symbol;Acc:HGNC:17296]	1529.59	1.01436	0.176001	5.76338	8.24457e-09	2.4963e-07
MAML3	HGNC Symbol	mastermind like transcriptional coactivator 3 [Source:HGNC Symbol;Acc:HGNC:16272]	263.883	1.42064	0.298503	4.75923	1.94337e-06	3.04653e-05
NATD1	HGNC Symbol	N-acetyltransferase domain containing 1 [Source:HGNC Symbol;Acc:HGNC:30770]	160.545	1.49368	0.28758	5.19397	2.05858e-07	4.30569e-06
ZNF768	HGNC Symbol	zinc finger protein 768 [Source:HGNC Symbol;Acc:HGNC:26273]	413.733	1.44346	0.217984	6.62187	3.5469e-11	1.72949e-09
YIF1B	HGNC Symbol	Yip1 interacting factor homolog B, membrane trafficking protein [Source:HGNC Symbol;Acc:HGNC:30511]	116.861	1.11088	0.210495	5.27749	1.30963e-07	2.87143e-06
LRP1	HGNC Symbol	LDL receptor related protein 1 [Source:HGNC Symbol;Acc:HGNC:6692]	8956.92	1.15428	0.150969	7.64576	2.07715e-14	2.00233e-12
PIGS	HGNC Symbol	phosphatidylinositol glycan anchor biosynthesis class S [Source:HGNC Symbol;Acc:HGNC:14937]	1022.5	0.647981	0.14649	4.42336	9.71763e-06	0.000127032
RNF168	HGNC Symbol	ring finger protein 168 [Source:HGNC Symbol;Acc:HGNC:26661]	487.517	0.703284	0.20447	3.43954	0.000582699	0.00418175
NUP210	HGNC Symbol	nucleoporin 210 [Source:HGNC Symbol;Acc:HGNC:30052]	341.803	1.02462	0.206625	4.95886	7.09075e-07	1.2622e-05
BORCS6	HGNC Symbol	BLOC-1 related complex subunit 6 [Source:HGNC Symbol;Acc:HGNC:25939]	117.996	1.16056	0.245667	4.72411	2.31128e-06	3.56699e-05
MPC2	HGNC Symbol	mitochondrial pyruvate carrier 2 [Source:HGNC Symbol;Acc:HGNC:24515]	147.758	0.922632	0.218015	4.23196	2.31663e-05	0.000269781
TMEM218	HGNC Symbol	transmembrane protein 218 [Source:HGNC Symbol;Acc:HGNC:27344]	321.836	0.92084	0.179849	5.12007	3.05417e-07	6.02111e-06
PPP1R13L	HGNC Symbol	protein phosphatase 1 regulatory subunit 13 like [Source:HGNC Symbol;Acc:HGNC:18838]	81.5801	1.32669	0.339731	3.90513	9.41763e-05	0.000887916
TP53I13	HGNC Symbol	tumor protein p53 inducible protein 13 [Source:HGNC Symbol;Acc:HGNC:25102]	420.139	0.751502	0.171919	4.37127	1.23528e-05	0.000155225
KCNQ1	HGNC Symbol	potassium voltage-gated channel subfamily Q member 1 [Source:HGNC Symbol;Acc:HGNC:6294]	57.3479	1.72994	0.396235	4.36595	1.26572e-05	0.000158674
ARHGAP19	HGNC Symbol	Rho GTPase activating protein 19 [Source:HGNC Symbol;Acc:HGNC:23724]	315.533	0.962184	0.157239	6.11925	9.40142e-10	3.4674e-08
PSTPIP1	HGNC Symbol	proline-serine-threonine phosphatase interacting protein 1 [Source:HGNC Symbol;Acc:HGNC:9580]	1018.67	1.91397	0.214254	8.93316	4.13999e-19	9.67784e-17
RAB3D	HGNC Symbol	RAB3D, member RAS oncogene family [Source:HGNC Symbol;Acc:HGNC:9779]	433.703	2.95767	0.276691	10.6894	1.1408e-26	7.55587e-24
HRH2	HGNC Symbol	histamine receptor H2 [Source:HGNC Symbol;Acc:HGNC:5183]	341.333	1.32161	0.179145	7.37731	1.61519e-13	1.25858e-11
MPST	HGNC Symbol	mercaptopyruvate sulfurtransferase [Source:HGNC Symbol;Acc:HGNC:7223]	310.324	1.9979	0.305555	6.53859	6.21013e-11	2.86134e-09
SHPK	HGNC Symbol	sedoheptulokinase [Source:HGNC Symbol;Acc:HGNC:1492]	97.8143	1.53712	0.292567	5.25391	1.48907e-07	3.23806e-06
LSM4	HGNC Symbol	LSM4 homolog, U6 small nuclear RNA and mRNA degradation associated [Source:HGNC Symbol;Acc:HGNC:17259]	416.738	1.30828	0.243157	5.3804	7.43201e-08	1.7712e-06
MYCL	HGNC Symbol	MYCL proto-oncogene, bHLH transcription factor [Source:HGNC Symbol;Acc:HGNC:7555]	579.422	1.36491	0.229517	5.9469	2.73275e-09	9.02488e-08
MPZL3	HGNC Symbol	myelin protein zero like 3 [Source:HGNC Symbol;Acc:HGNC:27279]	95.9927	0.92925	0.253634	3.66374	0.000248562	0.00203143
PDK3	HGNC Symbol	pyruvate dehydrogenase kinase 3 [Source:HGNC Symbol;Acc:HGNC:8811]	183.712	2.42529	0.392509	6.17893	6.45367e-10	2.45425e-08
ARID3B	HGNC Symbol	AT-rich interaction domain 3B [Source:HGNC Symbol;Acc:HGNC:14350]	494.187	1.35106	0.243306	5.55294	2.80898e-08	7.47933e-07
MBNL2	HGNC Symbol	muscleblind like splicing regulator 2 [Source:HGNC Symbol;Acc:HGNC:16746]	392.613	2.57482	0.261059	9.863	6.02256e-23	2.51933e-20
POLD1	HGNC Symbol	DNA polymerase delta 1, catalytic subunit [Source:HGNC Symbol;Acc:HGNC:9175]	472.604	2.61024	0.202515	12.8892	5.18047e-38	9.14987e-35
RAB11FIP1	HGNC Symbol	RAB11 family interacting protein 1 [Source:HGNC Symbol;Acc:HGNC:30265]	1264.32	2.06461	0.2077	9.94038	2.77765e-23	1.19334e-20
HERC2P9	HGNC Symbol	hect domain and RLD 2 pseudogene 9 [Source:HGNC Symbol;Acc:HGNC:30495]	1425.95	1.82194	0.250397	7.27623	3.43283e-13	2.41452e-11
CASP2	HGNC Symbol	caspase 2 [Source:HGNC Symbol;Acc:HGNC:1503]	1495.52	1.5675	0.196366	7.98255	1.43342e-15	1.79414e-13
PYGO2	HGNC Symbol	pygopus family PHD finger 2 [Source:HGNC Symbol;Acc:HGNC:30257]	568.433	1.44197	0.164372	8.77258	1.74616e-18	3.6048e-16
MRPL34	HGNC Symbol	mitochondrial ribosomal protein L34 [Source:HGNC Symbol;Acc:HGNC:14488]	153.034	2.1606	0.241346	8.9523	3.48158e-19	8.38534e-17
TTC13	HGNC Symbol	tetratricopeptide repeat domain 13 [Source:HGNC Symbol;Acc:HGNC:26204]	671.655	1.62029	0.244252	6.63366	3.27454e-11	1.61653e-09
ADCK5	HGNC Symbol	aarF domain containing kinase 5 [Source:HGNC Symbol;Acc:HGNC:21738]	176.656	1.19391	0.215446	5.54158	2.99752e-08	7.95469e-07
PEX1	HGNC Symbol	peroxisomal biogenesis factor 1 [Source:HGNC Symbol;Acc:HGNC:8850]	390.198	1.34592	0.199184	6.75721	1.40674e-11	7.45384e-10
TUT4	HGNC Symbol	terminal uridylyl transferase 4 [Source:HGNC Symbol;Acc:HGNC:28981]	1410.89	0.816632	0.149859	5.44935	5.05542e-08	1.2576e-06
ORAI3	HGNC Symbol	ORAI calcium release-activated calcium modulator 3 [Source:HGNC Symbol;Acc:HGNC:28185]	490.02	1.85341	0.205899	9.00154	2.22564e-19	5.61567e-17
NCKIPSD	HGNC Symbol	NCK interacting protein with SH3 domain [Source:HGNC Symbol;Acc:HGNC:15486]	262.342	1.87208	0.256741	7.29172	3.06014e-13	2.19853e-11
HDDC3	HGNC Symbol	HD domain containing 3 [Source:HGNC Symbol;Acc:HGNC:30522]	52.3375	2.61456	0.411836	6.34855	2.17357e-10	8.99769e-09
CDK2AP2	HGNC Symbol	cyclin dependent kinase 2 associated protein 2 [Source:HGNC Symbol;Acc:HGNC:30833]	633.087	0.919719	0.125246	7.34332	2.08355e-13	1.57715e-11
ABCA7	HGNC Symbol	ATP binding cassette subfamily A member 7 [Source:HGNC Symbol;Acc:HGNC:37]	810.845	2.68358	0.340426	7.883	3.19609e-15	3.7084e-13
ZMYM3	HGNC Symbol	zinc finger MYM-type containing 3 [Source:HGNC Symbol;Acc:HGNC:13054]	345.215	3.09978	0.334487	9.26726	1.90988e-20	5.7282e-18
KIFC2	HGNC Symbol	kinesin family member C2 [Source:HGNC Symbol;Acc:HGNC:29530]	774.499	2.18413	0.261172	8.36281	6.12415e-17	9.54406e-15
ANO8	HGNC Symbol	anoctamin 8 [Source:HGNC Symbol;Acc:HGNC:29329]	180.726	2.41974	0.274249	8.82315	1.1128e-18	2.49142e-16
ANKZF1	HGNC Symbol	ankyrin repeat and zinc finger domain containing 1 [Source:HGNC Symbol;Acc:HGNC:25527]	943.934	1.78848	0.234074	7.64067	2.16086e-14	2.04458e-12
MEN1	HGNC Symbol	menin 1 [Source:HGNC Symbol;Acc:HGNC:7010]	573.376	1.54413	0.191617	8.05843	7.7281e-16	1.00693e-13
DGAT1	HGNC Symbol	diacylglycerol O-acyltransferase 1 [Source:HGNC Symbol;Acc:HGNC:2843]	1069.02	0.948217	0.128006	7.4076	1.28602e-13	1.02213e-11
LZTS2	HGNC Symbol	leucine zipper tumor suppressor 2 [Source:HGNC Symbol;Acc:HGNC:29381]	280.656	2.3817	0.264543	9.00304	2.19547e-19	5.61567e-17
EPOR	HGNC Symbol	erythropoietin receptor [Source:HGNC Symbol;Acc:HGNC:3416]	125.706	2.89991	0.283211	10.2394	1.32027e-24	6.55843e-22
RUSC1	HGNC Symbol	RUN and SH3 domain containing 1 [Source:HGNC Symbol;Acc:HGNC:17153]	610.777	1.76777	0.139943	12.6321	1.40541e-36	2.23404e-33
ORMDL3	HGNC Symbol	ORMDL sphingolipid biosynthesis regulator 3 [Source:HGNC Symbol;Acc:HGNC:16038]	154.606	2.83323	0.365124	7.75964	8.51713e-15	8.84891e-13
ESYT1	HGNC Symbol	extended synaptotagmin 1 [Source:HGNC Symbol;Acc:HGNC:29534]	906.097	1.92347	0.213057	9.02796	1.74904e-19	4.6338e-17
NAA40	HGNC Symbol	N(alpha)-acetyltransferase 40, NatD catalytic subunit [Source:HGNC Symbol;Acc:HGNC:25845]	548.489	2.97455	0.206868	14.379	7.01206e-47	3.71546e-43
SLC26A6	HGNC Symbol	solute carrier family 26 member 6 [Source:HGNC Symbol;Acc:HGNC:14472]	1405.07	2.29846	0.191416	12.0076	3.24015e-33	3.96196e-30
ROGDI	HGNC Symbol	rogdi homolog [Source:HGNC Symbol;Acc:HGNC:29478]	537.786	2.56612	0.335569	7.64707	2.05615e-14	2.00233e-12
PHF12	HGNC Symbol	PHD finger protein 12 [Source:HGNC Symbol;Acc:HGNC:20816]	3214.75	0.932028	0.125496	7.42674	1.11306e-13	9.16749e-12
ABHD8	HGNC Symbol	abhydrolase domain containing 8 [Source:HGNC Symbol;Acc:HGNC:23759]	223.632	2.08114	0.186321	11.1696	5.74146e-29	5.07035e-26
KLHL17	HGNC Symbol	kelch like family member 17 [Source:HGNC Symbol;Acc:HGNC:24023]	251.048	2.15461	0.184774	11.6608	2.0211e-31	2.29481e-28
C1orf35	HGNC Symbol	chromosome 1 open reading frame 35 [Source:HGNC Symbol;Acc:HGNC:19032]	195.605	2.45733	0.211806	11.6018	4.03613e-31	4.27722e-28
LAMTOR2	HGNC Symbol	late endosomal/lysosomal adaptor, MAPK and MTOR activator 2 [Source:HGNC Symbol;Acc:HGNC:29796]	278.008	1.60551	0.16582	9.68224	3.58754e-22	1.32622e-19
MRI1	HGNC Symbol	methylthioribose-1-phosphate isomerase 1 [Source:HGNC Symbol;Acc:HGNC:28469]	380.632	1.5762	0.184878	8.52563	1.51975e-17	2.59764e-15
USP35	HGNC Symbol	ubiquitin specific peptidase 35 [Source:HGNC Symbol;Acc:HGNC:20061]	253.645	1.89534	0.178631	10.6104	2.66737e-26	1.63079e-23
TMEM198B	HGNC Symbol	transmembrane protein 198B (pseudogene) [Source:HGNC Symbol;Acc:HGNC:43629]	637.103	2.06155	0.149685	13.7726	3.72524e-43	1.48041e-39
PHKG2	HGNC Symbol	phosphorylase kinase catalytic subunit gamma 2 [Source:HGNC Symbol;Acc:HGNC:8931]	1950.1	1.43909	0.109474	13.1455	1.80549e-39	4.10001e-36

## Sheet: Cluster 4
genes	external_gene_source	description	baseMean	log2FoldChange	lfcSE	stat	pvalue	padj
B2M	HGNC Symbol	beta-2-microglobulin [Source:HGNC Symbol;Acc:HGNC:914]	144976	-0.216121	0.0838893	-2.57626	0.00998756	0.0424158
PSD3	HGNC Symbol	pleckstrin and Sec7 domain containing 3 [Source:HGNC Symbol;Acc:HGNC:19093]	107.277	-0.894769	0.534706	-1.67338	0.0942518	0.233223
NXT2	HGNC Symbol	nuclear transport factor 2 like export factor 2 [Source:HGNC Symbol;Acc:HGNC:18151]	218.011	-0.560117	0.214933	-2.60601	0.00916046	0.0396878
STX11	HGNC Symbol	syntaxin 11 [Source:HGNC Symbol;Acc:HGNC:11429]	1503.44	-0.506474	0.19811	-2.55653	0.0105722	0.0444475
IL2RA	HGNC Symbol	interleukin 2 receptor subunit alpha [Source:HGNC Symbol;Acc:HGNC:6008]	79.6939	-0.781179	0.360171	-2.16891	0.0300892	0.100146
GLS	HGNC Symbol	glutaminase [Source:HGNC Symbol;Acc:HGNC:4331]	3525.36	-0.296283	0.183438	-1.61517	0.106275	0.254901
RASSF5	HGNC Symbol	Ras association domain family member 5 [Source:HGNC Symbol;Acc:HGNC:17609]	7963.58	-0.405059	0.20045	-2.02075	0.0433053	0.132178
RAP2C	HGNC Symbol	RAP2C, member of RAS oncogene family [Source:HGNC Symbol;Acc:HGNC:21165]	2740.31	-0.622934	0.201212	-3.0959	0.00196214	0.0115034
PTPRE	HGNC Symbol	protein tyrosine phosphatase, receptor type E [Source:HGNC Symbol;Acc:HGNC:9669]	9596.7	-0.564789	0.185313	-3.04775	0.0023056	0.0130933
TRIM36	HGNC Symbol	tripartite motif containing 36 [Source:HGNC Symbol;Acc:HGNC:16280]	845.267	-0.573664	0.207644	-2.76273	0.00573196	0.0270773
PTPN12	HGNC Symbol	protein tyrosine phosphatase, non-receptor type 12 [Source:HGNC Symbol;Acc:HGNC:9645]	7866.95	-0.60665	0.200106	-3.03165	0.0024322	0.0136519
CD58	HGNC Symbol	CD58 molecule [Source:HGNC Symbol;Acc:HGNC:1688]	4335.43	-0.407699	0.205937	-1.97972	0.0477347	0.141695
FNDC3B	HGNC Symbol	fibronectin type III domain containing 3B [Source:HGNC Symbol;Acc:HGNC:24670]	5759.34	-0.506652	0.239462	-2.1158	0.0343619	0.111051
CD44	HGNC Symbol	CD44 molecule (Indian blood group) [Source:HGNC Symbol;Acc:HGNC:1681]	41462.6	-0.339844	0.206635	-1.64466	0.10004	0.243676
PDLIM5	HGNC Symbol	PDZ and LIM domain 5 [Source:HGNC Symbol;Acc:HGNC:17468]	2185.18	-0.467946	0.16877	-2.77269	0.00555944	0.0264036
ANXA7	HGNC Symbol	annexin A7 [Source:HGNC Symbol;Acc:HGNC:545]	1894.83	-0.647237	0.21935	-2.9507	0.00317056	0.0170153
DOT1L	HGNC Symbol	DOT1 like histone lysine methyltransferase [Source:HGNC Symbol;Acc:HGNC:24948]	4521.41	-0.674504	0.229266	-2.94202	0.00326083	0.0174116
TXLNB	HGNC Symbol	taxilin beta [Source:HGNC Symbol;Acc:HGNC:21617]	222.779	-0.7068	0.484322	-1.45936	0.144466	0.318065
PPP1R18	HGNC Symbol	protein phosphatase 1 regulatory subunit 18 [Source:HGNC Symbol;Acc:HGNC:29413]	9011.47	-0.270315	0.137845	-1.961	0.0498787	0.145936
TNF	HGNC Symbol	tumor necrosis factor [Source:HGNC Symbol;Acc:HGNC:11892]	1791.35	-0.771341	0.291344	-2.64753	0.00810829	0.0358768
DNAJB6	HGNC Symbol	DnaJ heat shock protein family (Hsp40) member B6 [Source:HGNC Symbol;Acc:HGNC:14888]	6656.09	-0.341235	0.17539	-1.94557	0.0517061	0.149958
NFE2L2	HGNC Symbol	nuclear factor, erythroid 2 like 2 [Source:HGNC Symbol;Acc:HGNC:7782]	9647.41	-0.56338	0.190925	-2.9508	0.00316953	0.0170153
RIPOR3	HGNC Symbol	RIPOR family member 3 [Source:HGNC Symbol;Acc:HGNC:16168]	35.7171	-0.85091	0.385156	-2.20926	0.0271564	0.0926944
MAP1LC3A	HGNC Symbol	microtubule associated protein 1 light chain 3 alpha [Source:HGNC Symbol;Acc:HGNC:6838]	201.524	-0.695593	0.34726	-2.00309	0.0451677	0.136292
GPAT4	HGNC Symbol	glycerol-3-phosphate acyltransferase 4 [Source:HGNC Symbol;Acc:HGNC:20880]	2676	-0.267905	0.148127	-1.80862	0.0705105	0.188473
PPP1R15B	HGNC Symbol	protein phosphatase 1 regulatory subunit 15B [Source:HGNC Symbol;Acc:HGNC:14951]	3309.81	-0.300822	0.189445	-1.58791	0.112306	0.265104
MINPP1	HGNC Symbol	multiple inositol-polyphosphate phosphatase 1 [Source:HGNC Symbol;Acc:HGNC:7102]	125.894	-0.501697	0.222284	-2.25701	0.0240074	0.084258
SPAG9	HGNC Symbol	sperm associated antigen 9 [Source:HGNC Symbol;Acc:HGNC:14524]	4764.89	-0.318077	0.199142	-1.59724	0.110212	0.261874
TAB2	HGNC Symbol	TGF-beta activated kinase 1 (MAP3K7) binding protein 2 [Source:HGNC Symbol;Acc:HGNC:17075]	4232.58	-0.397433	0.190018	-2.09156	0.0364783	0.116111
ENTPD7	HGNC Symbol	ectonucleoside triphosphate diphosphohydrolase 7 [Source:HGNC Symbol;Acc:HGNC:19745]	192.35	-0.544601	0.231392	-2.35359	0.0185933	0.0691205
NAP1L4P1	HGNC Symbol	nucleosome assembly protein 1 like 4 pseudogene 1 [Source:HGNC Symbol;Acc:HGNC:39740]	87.2239	-0.660008	0.406988	-1.62169	0.10487	0.252386
ARSB	HGNC Symbol	arylsulfatase B [Source:HGNC Symbol;Acc:HGNC:714]	1153.76	-0.387533	0.326877	-1.18556	0.235796	0.44188
NCR3LG1	HGNC Symbol	natural killer cell cytotoxicity receptor 3 ligand 1 [Source:HGNC Symbol;Acc:HGNC:42400]	759.127	-0.923645	0.458386	-2.01499	0.0439052	0.133547
RFFL	HGNC Symbol	ring finger and FYVE like domain containing E3 ubiquitin protein ligase [Source:HGNC Symbol;Acc:HGNC:24821]	2208.84	-0.486608	0.207838	-2.34128	0.0192176	0.0709163
CYTH1	HGNC Symbol	cytohesin 1 [Source:HGNC Symbol;Acc:HGNC:9501]	7851.94	-0.376787	0.206882	-1.82126	0.0685668	0.184673
SERPINA1	HGNC Symbol	serpin family A member 1 [Source:HGNC Symbol;Acc:HGNC:8941]	15640.3	-0.400757	0.271868	-1.47409	0.140458	0.311789
NFAT5	HGNC Symbol	nuclear factor of activated T cells 5 [Source:HGNC Symbol;Acc:HGNC:7774]	8299.42	-0.274594	0.171886	-1.59753	0.110147	0.261757
OTUD4	HGNC Symbol	OTU deubiquitinase 4 [Source:HGNC Symbol;Acc:HGNC:24949]	3347.36	-0.4423	0.202864	-2.18028	0.0292368	0.0979977
IGSF6	HGNC Symbol	immunoglobulin superfamily member 6 [Source:HGNC Symbol;Acc:HGNC:5953]	6553.77	-0.530947	0.168421	-3.1525	0.00161878	0.00979897
FCAR	HGNC Symbol	Fc fragment of IgA receptor [Source:HGNC Symbol;Acc:HGNC:3608]	4802.44	-0.666182	0.295806	-2.25209	0.0243165	0.0850649
AC012569.1	Clone-based (Ensembl) gene	U3 small nucleolar RNA-associated protein 18 homolog, pseudogene	75.8679	-1.3605	0.575895	-2.3624	0.018157	0.0678474
ADAMDEC1	HGNC Symbol	ADAM like decysin 1 [Source:HGNC Symbol;Acc:HGNC:16299]	736.743	-1.4014	0.39538	-3.54444	0.000393454	0.00299395
CYBB	HGNC Symbol	cytochrome b-245 beta chain [Source:HGNC Symbol;Acc:HGNC:2578]	32532.1	-0.557364	0.177192	-3.14554	0.0016578	0.00999136
ZFHX2	HGNC Symbol	zinc finger homeobox 2 [Source:HGNC Symbol;Acc:HGNC:20152]	131.41	-1.25392	0.563075	-2.22692	0.0259528	0.0896449
CD274	HGNC Symbol	CD274 molecule [Source:HGNC Symbol;Acc:HGNC:17635]	597.182	-1.46598	0.505835	-2.89814	0.00375383	0.0194558
PEAK1	HGNC Symbol	pseudopodium enriched atypical kinase 1 [Source:HGNC Symbol;Acc:HGNC:29431]	3222.01	-0.32027	0.285289	-1.12262	0.2616	0.472276
SPATC1	HGNC Symbol	spermatogenesis and centriole associated 1 [Source:HGNC Symbol;Acc:HGNC:30510]	46.1001	-0.662217	0.708025	-0.935302	0.349632	0.568336
ADCY9	HGNC Symbol	adenylate cyclase 9 [Source:HGNC Symbol;Acc:HGNC:240]	457.809	-0.496256	0.390767	-1.26995	0.204101	0.401583
PSTPIP2	HGNC Symbol	proline-serine-threonine phosphatase interacting protein 2 [Source:HGNC Symbol;Acc:HGNC:9581]	4895.56	-0.780025	0.412357	-1.89163	0.0585408	0.164469
NCF1	HGNC Symbol	neutrophil cytosolic factor 1 [Source:HGNC Symbol;Acc:HGNC:7660]	7098.64	-0.888163	0.443589	-2.00222	0.045261	0.136496
OSBPL6	HGNC Symbol	oxysterol binding protein like 6 [Source:HGNC Symbol;Acc:HGNC:16388]	36.4739	-0.809967	0.631429	-1.28275	0.199579	0.395771
AC005280.3	Clone-based (Ensembl) gene	novel transcript	255.145	-0.801745	0.296177	-2.70698	0.00678986	0.0310505
ACP2	HGNC Symbol	acid phosphatase 2, lysosomal [Source:HGNC Symbol;Acc:HGNC:123]	694.63	-0.356397	0.189853	-1.87722	0.0604875	0.16839
IMPDH1P10	HGNC Symbol	inosine monophosphate dehydrogenase 1 pseudogene 10 [Source:HGNC Symbol;Acc:HGNC:33965]	45.0972	-0.981052	0.481503	-2.03748	0.0416023	0.128148
NAB1	HGNC Symbol	NGFI-A binding protein 1 [Source:HGNC Symbol;Acc:HGNC:7626]	1431.33	-0.519956	0.200692	-2.59081	0.00957493	0.0410904
EREG	HGNC Symbol	epiregulin [Source:HGNC Symbol;Acc:HGNC:3443]	4445.03	-1.03445	0.396399	-2.60962	0.00906423	0.0393138
TNFRSF18	HGNC Symbol	TNF receptor superfamily member 18 [Source:HGNC Symbol;Acc:HGNC:11914]	35.4055	-1.07497	0.503587	-2.13464	0.0327908	0.107163
PROZ	HGNC Symbol	protein Z, vitamin K dependent plasma glycoprotein [Source:HGNC Symbol;Acc:HGNC:9460]	58.5005	-1.21304	0.508648	-2.38483	0.0170868	0.0646235
ZNF259P1	HGNC Symbol	zinc finger protein 259 pseudogene 1 [Source:HGNC Symbol;Acc:HGNC:13052]	6.70769	-1.49243	0.727702	-2.05087	0.0402792	0.125201
AC112198.2	Clone-based (Ensembl) gene	novel pseudogene	19.2282	-1.55295	0.586839	-2.6463	0.00813786	0.0359631
CSF2RB	HGNC Symbol	colony stimulating factor 2 receptor beta common subunit [Source:HGNC Symbol;Acc:HGNC:2436]	2934.32	-0.384274	0.159734	-2.40571	0.0161409	0.0617256
MLLT6	HGNC Symbol	MLLT6, PHD finger containing [Source:HGNC Symbol;Acc:HGNC:7138]	7535.12	-0.9608	0.236182	-4.06804	4.74093e-05	0.000490637
CSKMT	HGNC Symbol	citrate synthase lysine methyltransferase [Source:HGNC Symbol;Acc:HGNC:33113]	57.9611	-0.468711	0.29651	-1.58076	0.113933	0.267596
EML4	HGNC Symbol	echinoderm microtubule associated protein like 4 [Source:HGNC Symbol;Acc:HGNC:1316]	5908.87	-0.22108	0.155736	-1.41959	0.155728	0.333844
TBC1D12	HGNC Symbol	TBC1 domain family member 12 [Source:HGNC Symbol;Acc:HGNC:29082]	1638.2	-0.432615	0.296469	-1.45922	0.144503	0.318074
ELOVL7	HGNC Symbol	ELOVL fatty acid elongase 7 [Source:HGNC Symbol;Acc:HGNC:26292]	616.082	-1.19192	0.443014	-2.69048	0.00713498	0.0322576
SNX9	HGNC Symbol	sorting nexin 9 [Source:HGNC Symbol;Acc:HGNC:14973]	1373.53	-0.20795	0.135212	-1.53795	0.12406	0.285516
FGR	HGNC Symbol	FGR proto-oncogene, Src family tyrosine kinase [Source:HGNC Symbol;Acc:HGNC:3697]	10755.6	-0.403741	0.168133	-2.40132	0.0163359	0.0623472
LRRC32	HGNC Symbol	leucine rich repeat containing 32 [Source:HGNC Symbol;Acc:HGNC:4161]	53.8479	-0.781873	0.608463	-1.285	0.198793	0.394953
BEST1	HGNC Symbol	bestrophin 1 [Source:HGNC Symbol;Acc:HGNC:12703]	4484.75	-0.210448	0.151173	-1.3921	0.163892	0.346669
AMZ1	HGNC Symbol	archaelysin family metallopeptidase 1 [Source:HGNC Symbol;Acc:HGNC:22231]	178.991	-0.972017	0.521997	-1.86211	0.062587	0.172843
OR5AS1	HGNC Symbol	olfactory receptor family 5 subfamily AS member 1 [Source:HGNC Symbol;Acc:HGNC:15261]	393.87	-0.417246	0.170408	-2.44851	0.0143448	0.0564977
TRIM16	HGNC Symbol	tripartite motif containing 16 [Source:HGNC Symbol;Acc:HGNC:17241]	104.329	-1.03744	0.288141	-3.60046	0.00031766	0.00250224
ACOD1	HGNC Symbol	aconitate decarboxylase 1 [Source:HGNC Symbol;Acc:HGNC:33904]	577.806	-1.68229	0.500538	-3.36097	0.000776692	0.00534474
AGTRAP	HGNC Symbol	angiotensin II receptor associated protein [Source:HGNC Symbol;Acc:HGNC:13539]	589.582	-0.304934	0.172192	-1.77089	0.0765782	0.200443
TRAF2	HGNC Symbol	TNF receptor associated factor 2 [Source:HGNC Symbol;Acc:HGNC:12032]	378.879	-0.460507	0.193062	-2.38529	0.0170659	0.0645749
CREBL2	HGNC Symbol	cAMP responsive element binding protein like 2 [Source:HGNC Symbol;Acc:HGNC:2350]	1640.2	-0.559695	0.151416	-3.6964	0.000218675	0.00182279
C1orf61	HGNC Symbol	chromosome 1 open reading frame 61 [Source:HGNC Symbol;Acc:HGNC:30780]	447.202	-1.61009	0.441508	-3.64681	0.000265518	0.00214465
KMO	HGNC Symbol	kynurenine 3-monooxygenase [Source:HGNC Symbol;Acc:HGNC:6381]	5943.63	-1.37201	0.259828	-5.28045	1.28864e-07	2.83218e-06
ACSL5	HGNC Symbol	acyl-CoA synthetase long chain family member 5 [Source:HGNC Symbol;Acc:HGNC:16526]	4126.57	-1.22601	0.239819	-5.1122	3.18421e-07	6.21821e-06
MGLL	HGNC Symbol	monoglyceride lipase [Source:HGNC Symbol;Acc:HGNC:17038]	2948.02	-0.864601	0.245388	-3.52341	0.000426034	0.00320504
CLEC4E	HGNC Symbol	C-type lectin domain family 4 member E [Source:HGNC Symbol;Acc:HGNC:14555]	6163.69	-0.788224	0.275489	-2.86118	0.00422061	0.0213826
DMXL2	HGNC Symbol	Dmx like 2 [Source:HGNC Symbol;Acc:HGNC:2938]	21625.7	-0.550542	0.229684	-2.39695	0.016532	0.0629238
TFEC	HGNC Symbol	transcription factor EC [Source:HGNC Symbol;Acc:HGNC:11754]	12416.7	-0.43688	0.179486	-2.43406	0.0149305	0.0582061
RPGR	HGNC Symbol	retinitis pigmentosa GTPase regulator [Source:HGNC Symbol;Acc:HGNC:10295]	1158.58	-0.407106	0.136701	-2.97809	0.00290053	0.0158334
URGCP	HGNC Symbol	upregulator of cell proliferation [Source:HGNC Symbol;Acc:HGNC:30890]	1173.56	-0.928053	0.221162	-4.19626	2.71363e-05	0.00030707
RPA4	HGNC Symbol	replication protein A4 [Source:HGNC Symbol;Acc:HGNC:30305]	39.3794	-1.00088	0.325424	-3.07562	0.00210065	0.0121691
EEF1AKMT3	HGNC Symbol	EEF1A lysine methyltransferase 3 [Source:HGNC Symbol;Acc:HGNC:24936]	94.504	-0.617609	0.259937	-2.376	0.0175015	0.0658896
TMC2	HGNC Symbol	transmembrane channel like 2 [Source:HGNC Symbol;Acc:HGNC:16527]	62.6969	-1.08739	0.449949	-2.4167	0.0156619	0.0603846
ANKDD1A	HGNC Symbol	ankyrin repeat and death domain containing 1A [Source:HGNC Symbol;Acc:HGNC:28002]	1367.69	-0.455048	0.172758	-2.63401	0.00843821	0.0370126
FMNL3	HGNC Symbol	formin like 3 [Source:HGNC Symbol;Acc:HGNC:23698]	9711.64	-0.401974	0.200523	-2.00463	0.0450027	0.136026
WFDC1	HGNC Symbol	WAP four-disulfide core domain 1 [Source:HGNC Symbol;Acc:HGNC:15466]	38.5707	-0.447198	0.349199	-1.28064	0.200321	0.396601
FAM186B	HGNC Symbol	family with sequence similarity 186 member B [Source:HGNC Symbol;Acc:HGNC:25296]	444.935	-1.07343	0.432035	-2.48458	0.0129704	0.0520648
SLCO5A1	HGNC Symbol	solute carrier organic anion transporter family member 5A1 [Source:HGNC Symbol;Acc:HGNC:19046]	63.516	-0.644293	0.386072	-1.66884	0.0951487	0.234785
PRPF40B	HGNC Symbol	pre-mRNA processing factor 40 homolog B [Source:HGNC Symbol;Acc:HGNC:25031]	198.77	-1.17282	0.377253	-3.10883	0.00187831	0.0110789
INTU	HGNC Symbol	inturned planar cell polarity protein [Source:HGNC Symbol;Acc:HGNC:29239]	293.763	-0.354389	0.172838	-2.05041	0.0403246	0.125257
IL2RG	HGNC Symbol	interleukin 2 receptor subunit gamma [Source:HGNC Symbol;Acc:HGNC:6010]	6609.6	-0.40699	0.213719	-1.90432	0.0568686	0.160765
MEI1	HGNC Symbol	meiotic double-stranded break formation protein 1 [Source:HGNC Symbol;Acc:HGNC:28613]	282.81	-0.608898	0.337953	-1.80173	0.0715885	0.190648
PTGIR	HGNC Symbol	prostaglandin I2 receptor [Source:HGNC Symbol;Acc:HGNC:9602]	1375.06	-0.868922	0.391155	-2.22143	0.0263221	0.0905858
SMAD3	HGNC Symbol	SMAD family member 3 [Source:HGNC Symbol;Acc:HGNC:6769]	3504.81	-0.429364	0.248691	-1.72649	0.0842587	0.215334
ZC3H12B	HGNC Symbol	zinc finger CCCH-type containing 12B [Source:HGNC Symbol;Acc:HGNC:17407]	48.0794	-0.935978	0.526903	-1.77638	0.0756708	0.198591
ESPL1	HGNC Symbol	extra spindle pole bodies like 1, separase [Source:HGNC Symbol;Acc:HGNC:16856]	228.833	-1.33252	0.367046	-3.63038	0.000283002	0.00226288
SLC30A4	HGNC Symbol	solute carrier family 30 member 4 [Source:HGNC Symbol;Acc:HGNC:11015]	660.051	-0.79554	0.193381	-4.11385	3.89107e-05	0.000414839
TNFRSF4	HGNC Symbol	TNF receptor superfamily member 4 [Source:HGNC Symbol;Acc:HGNC:11918]	143.339	-1.5803	0.384263	-4.11254	3.91326e-05	0.000416645
RASGEF1B	HGNC Symbol	RasGEF domain family member 1B [Source:HGNC Symbol;Acc:HGNC:24881]	5171.51	-0.823346	0.246903	-3.3347	0.000853929	0.00579306
RASGRP1	HGNC Symbol	RAS guanyl releasing protein 1 [Source:HGNC Symbol;Acc:HGNC:9878]	227.535	-1.91391	0.41603	-4.60041	4.21668e-06	6.07691e-05
HIVEP2	HGNC Symbol	human immunodeficiency virus type I enhancer binding protein 2 [Source:HGNC Symbol;Acc:HGNC:4921]	2005.88	-0.707649	0.300309	-2.3564	0.018453	0.0687438
CCL5	HGNC Symbol	C-C motif chemokine ligand 5 [Source:HGNC Symbol;Acc:HGNC:10632]	1825.22	-0.832851	0.287447	-2.89741	0.00376258	0.019484
CRIM1	HGNC Symbol	cysteine rich transmembrane BMP regulator 1 [Source:HGNC Symbol;Acc:HGNC:2359]	1398.69	-1.11164	0.395928	-2.80769	0.00498982	0.0243308
FAM129A	HGNC Symbol	family with sequence similarity 129 member A [Source:HGNC Symbol;Acc:HGNC:16784]	6758.69	-0.848437	0.298947	-2.83808	0.00453854	0.0225723
CHP2	HGNC Symbol	calcineurin like EF-hand protein 2 [Source:HGNC Symbol;Acc:HGNC:24927]	66.6389	-0.565507	0.333472	-1.69581	0.0899209	0.225242
CAVIN4	HGNC Symbol	caveolae associated protein 4 [Source:HGNC Symbol;Acc:HGNC:33742]	8.33511	-0.786114	0.655547	-1.19917	0.230461	0.43498
UGCG	HGNC Symbol	UDP-glucose ceramide glucosyltransferase [Source:HGNC Symbol;Acc:HGNC:12524]	451.445	-0.368837	0.19849	-1.85821	0.0631389	0.173854
RFTN1	HGNC Symbol	raftlin, lipid raft linker 1 [Source:HGNC Symbol;Acc:HGNC:30278]	1300.57	-0.576786	0.299268	-1.92732	0.0539395	0.154588
TRAF3	HGNC Symbol	TNF receptor associated factor 3 [Source:HGNC Symbol;Acc:HGNC:12033]	3373.61	-0.445466	0.147709	-3.01583	0.00256278	0.014264
E2F3	HGNC Symbol	E2F transcription factor 3 [Source:HGNC Symbol;Acc:HGNC:3115]	2244.66	-0.49457	0.146682	-3.37171	0.00074703	0.00518097
INF2	HGNC Symbol	inverted formin, FH2 and WH2 domain containing [Source:HGNC Symbol;Acc:HGNC:23791]	1634.91	-0.550561	0.204633	-2.69049	0.00713479	0.0322576
HCK	HGNC Symbol	HCK proto-oncogene, Src family tyrosine kinase [Source:HGNC Symbol;Acc:HGNC:4840]	12170.3	-0.43307	0.17971	-2.40983	0.0159601	0.061192
NRP2	HGNC Symbol	neuropilin 2 [Source:HGNC Symbol;Acc:HGNC:8005]	1246.05	-1.49607	0.283197	-5.28278	1.27235e-07	2.80517e-06
S100A12	HGNC Symbol	S100 calcium binding protein A12 [Source:HGNC Symbol;Acc:HGNC:10489]	982.554	-0.77996	0.201797	-3.86507	0.00011106	0.00102521
CCRL2	HGNC Symbol	C-C motif chemokine receptor like 2 [Source:HGNC Symbol;Acc:HGNC:1612]	3145.36	-0.762642	0.23573	-3.23523	0.00121543	0.00775925
GPR35	HGNC Symbol	G protein-coupled receptor 35 [Source:HGNC Symbol;Acc:HGNC:4492]	595.995	-1.25312	0.275986	-4.54051	5.61183e-06	7.81135e-05
AC006449.4	Clone-based (Ensembl) gene		145.983	-0.881377	0.232589	-3.78942	0.000150999	0.00132906
SLC3A2	HGNC Symbol	solute carrier family 3 member 2 [Source:HGNC Symbol;Acc:HGNC:11026]	2974.57	-0.547506	0.142339	-3.8465	0.000119815	0.00108523
ZHX2	HGNC Symbol	zinc fingers and homeoboxes 2 [Source:HGNC Symbol;Acc:HGNC:18513]	928.875	-0.567089	0.141865	-3.99739	6.40459e-05	0.000638691
HMGCS1	HGNC Symbol	3-hydroxy-3-methylglutaryl-CoA synthase 1 [Source:HGNC Symbol;Acc:HGNC:5007]	2012.96	-0.554854	0.138424	-4.00838	6.11376e-05	0.000613538
UBE2Z	HGNC Symbol	ubiquitin conjugating enzyme E2 Z [Source:HGNC Symbol;Acc:HGNC:25847]	4060.2	-0.645953	0.170782	-3.78231	0.000155378	0.00136082
SLC11A2	HGNC Symbol	solute carrier family 11 member 2 [Source:HGNC Symbol;Acc:HGNC:10908]	4924.98	-0.873927	0.219735	-3.97719	6.97356e-05	0.000686388
SQSTM1	HGNC Symbol	sequestosome 1 [Source:HGNC Symbol;Acc:HGNC:11280]	15297.7	-0.494721	0.171758	-2.88033	0.00397262	0.0203478
SLC7A11	HGNC Symbol	solute carrier family 7 member 11 [Source:HGNC Symbol;Acc:HGNC:11059]	13272.9	-1.61082	0.255173	-6.31267	2.74261e-10	1.12362e-08
OSGIN1	HGNC Symbol	oxidative stress induced growth inhibitor 1 [Source:HGNC Symbol;Acc:HGNC:30093]	310.866	-1.85578	0.36292	-5.11346	3.16303e-07	6.19206e-06
NQO1	HGNC Symbol	NAD(P)H quinone dehydrogenase 1 [Source:HGNC Symbol;Acc:HGNC:2874]	228.665	-2.0061	0.480491	-4.17511	2.97846e-05	0.000331784
NMRAL2P	HGNC Symbol	NmrA like redox sensor 2, pseudogene [Source:HGNC Symbol;Acc:HGNC:52332]	574.748	-1.93138	0.369497	-5.22706	1.72225e-07	3.7096e-06
CAMK1G	HGNC Symbol	calcium/calmodulin dependent protein kinase IG [Source:HGNC Symbol;Acc:HGNC:14585]	17.796	-2.1932	0.585928	-3.74312	0.000181753	0.00155247
RHOQ	HGNC Symbol	ras homolog family member Q [Source:HGNC Symbol;Acc:HGNC:17736]	9108.38	-1.19101	0.185665	-6.41486	1.40955e-10	6.12193e-09
MAFG	HGNC Symbol	MAF bZIP transcription factor G [Source:HGNC Symbol;Acc:HGNC:6781]	2943.01	-0.42733	0.154255	-2.77029	0.00560069	0.0265728
PILRA	HGNC Symbol	paired immunoglobin like type 2 receptor alpha [Source:HGNC Symbol;Acc:HGNC:20396]	6048.76	-0.638567	0.165915	-3.84876	0.000118716	0.00107712
AHR	HGNC Symbol	aryl hydrocarbon receptor [Source:HGNC Symbol;Acc:HGNC:348]	10804.1	-0.708542	0.198745	-3.56508	0.000363747	0.00280006
ATP6V1E2	HGNC Symbol	ATPase H+ transporting V1 subunit E2 [Source:HGNC Symbol;Acc:HGNC:18125]	71.077	-1.22196	0.310519	-3.93523	8.31158e-05	0.00079543
CEP83	HGNC Symbol	centrosomal protein 83 [Source:HGNC Symbol;Acc:HGNC:17966]	277.689	-0.551437	0.209068	-2.63759	0.00834965	0.0366951
TRIM16L	HGNC Symbol	tripartite motif containing 16 like [Source:HGNC Symbol;Acc:HGNC:32670]	63.588	-1.77004	0.430817	-4.10857	3.98115e-05	0.000423024
MED13	HGNC Symbol	mediator complex subunit 13 [Source:HGNC Symbol;Acc:HGNC:22474]	3883.57	-0.803118	0.162321	-4.9477	7.50951e-07	1.3293e-05
TDP2	HGNC Symbol	tyrosyl-DNA phosphodiesterase 2 [Source:HGNC Symbol;Acc:HGNC:17768]	1615.7	-0.649935	0.274303	-2.36941	0.0178167	0.0668747
KANK1	HGNC Symbol	KN motif and ankyrin repeat domains 1 [Source:HGNC Symbol;Acc:HGNC:19309]	2170.51	-0.847695	0.796474	-1.06431	0.287189	0.500949
HS3ST3B1	HGNC Symbol	heparan sulfate-glucosamine 3-sulfotransferase 3B1 [Source:HGNC Symbol;Acc:HGNC:5198]	1005.76	-0.890737	0.425066	-2.09553	0.036124	0.115168
RIT1	HGNC Symbol	Ras like without CAAX 1 [Source:HGNC Symbol;Acc:HGNC:10023]	4439.03	-0.876715	0.176688	-4.96194	6.97943e-07	1.24517e-05
SPG21	HGNC Symbol	SPG21, maspardin [Source:HGNC Symbol;Acc:HGNC:20373]	4632.11	-0.560092	0.133064	-4.2092	2.56276e-05	0.000293076
ATXN1	HGNC Symbol	ataxin 1 [Source:HGNC Symbol;Acc:HGNC:10548]	4267.54	-0.675599	0.239049	-2.8262	0.0047104	0.0232031
RAB5A	HGNC Symbol	RAB5A, member RAS oncogene family [Source:HGNC Symbol;Acc:HGNC:9783]	4751.01	-0.827039	0.255176	-3.24106	0.00119088	0.00763621
GPR107	HGNC Symbol	G protein-coupled receptor 107 [Source:HGNC Symbol;Acc:HGNC:17830]	2685.07	-0.358304	0.120562	-2.97194	0.00295926	0.0160767
RAB10	HGNC Symbol	RAB10, member RAS oncogene family [Source:HGNC Symbol;Acc:HGNC:9759]	6258.76	-0.689968	0.202655	-3.40465	0.000662484	0.00468037
TXNRD1	HGNC Symbol	thioredoxin reductase 1 [Source:HGNC Symbol;Acc:HGNC:12437]	5993.19	-0.968126	0.306909	-3.15444	0.00160807	0.00974953
GSR	HGNC Symbol	glutathione-disulfide reductase [Source:HGNC Symbol;Acc:HGNC:4623]	2760.93	-0.882815	0.202153	-4.36706	1.2593e-05	0.000157994
PGD	HGNC Symbol	phosphogluconate dehydrogenase [Source:HGNC Symbol;Acc:HGNC:8891]	10501.9	-1.07796	0.255904	-4.21235	2.52723e-05	0.000289638
AP1S2	HGNC Symbol	adaptor related protein complex 1 subunit sigma 2 [Source:HGNC Symbol;Acc:HGNC:560]	5687.12	-0.615236	0.257831	-2.3862	0.0170234	0.0644294
THBS1	HGNC Symbol	thrombospondin 1 [Source:HGNC Symbol;Acc:HGNC:11785]	109893	-0.759272	0.345593	-2.19701	0.0280194	0.0950682
UBC	HGNC Symbol	ubiquitin C [Source:HGNC Symbol;Acc:HGNC:12468]	27255.3	-0.214489	0.137181	-1.56355	0.117924	0.274816
ARHGAP31	HGNC Symbol	Rho GTPase activating protein 31 [Source:HGNC Symbol;Acc:HGNC:29216]	3349.05	-0.545084	0.240951	-2.26222	0.023684	0.0833107
SRXN1	HGNC Symbol	sulfiredoxin 1 [Source:HGNC Symbol;Acc:HGNC:16132]	3070.83	-0.759141	0.274015	-2.77043	0.00559821	0.0265719
TPM4	HGNC Symbol	tropomyosin 4 [Source:HGNC Symbol;Acc:HGNC:12013]	18438.8	-0.219643	0.146341	-1.50089	0.133383	0.300959
UBE2E2	HGNC Symbol	ubiquitin conjugating enzyme E2 E2 [Source:HGNC Symbol;Acc:HGNC:12478]	1027.82	-0.396973	0.163692	-2.42511	0.0153036	0.0593185
TNIP2	HGNC Symbol	TNFAIP3 interacting protein 2 [Source:HGNC Symbol;Acc:HGNC:19118]	1738.96	-0.623841	0.201426	-3.09711	0.00195415	0.0114624
CHMP4B	HGNC Symbol	charged multivesicular body protein 4B [Source:HGNC Symbol;Acc:HGNC:16171]	9309.2	-0.301523	0.130516	-2.31023	0.0208753	0.0757957
F3	HGNC Symbol	coagulation factor III, tissue factor [Source:HGNC Symbol;Acc:HGNC:3541]	194.255	-1.28291	0.241064	-5.32186	1.02709e-07	2.35255e-06
ZBTB10	HGNC Symbol	zinc finger and BTB domain containing 10 [Source:HGNC Symbol;Acc:HGNC:30953]	718.343	-1.15617	0.276072	-4.18793	2.81512e-05	0.000316248
SRC	HGNC Symbol	SRC proto-oncogene, non-receptor tyrosine kinase [Source:HGNC Symbol;Acc:HGNC:11283]	14646	-0.563361	0.172127	-3.27294	0.00106434	0.00694248
COL17A1	HGNC Symbol	collagen type XVII alpha 1 chain [Source:HGNC Symbol;Acc:HGNC:2194]	13.1168	-0.795682	0.767098	-1.03726	0.299613	0.515386
POU2F2	HGNC Symbol	POU class 2 homeobox 2 [Source:HGNC Symbol;Acc:HGNC:9213]	4946.36	-0.22115	0.142447	-1.5525	0.120542	0.27936
ETV3	HGNC Symbol	ETS variant 3 [Source:HGNC Symbol;Acc:HGNC:3492]	2896.02	-0.413762	0.220082	-1.88004	0.0601032	0.167585
SNN	HGNC Symbol	stannin [Source:HGNC Symbol;Acc:HGNC:11149]	856.744	-0.453044	0.147587	-3.06968	0.00214291	0.0123457
ADM	HGNC Symbol	adrenomedullin [Source:HGNC Symbol;Acc:HGNC:259]	747.609	-1.19914	0.281436	-4.26079	2.03703e-05	0.000242733
LAMP3	HGNC Symbol	lysosomal associated membrane protein 3 [Source:HGNC Symbol;Acc:HGNC:14582]	1590.59	-1.19859	0.285719	-4.19501	2.72861e-05	0.000308492
OR5B21	HGNC Symbol	olfactory receptor family 5 subfamily B member 21 [Source:HGNC Symbol;Acc:HGNC:19616]	46.3518	-0.524652	0.338689	-1.54907	0.121365	0.280777
TXN	HGNC Symbol	thioredoxin [Source:HGNC Symbol;Acc:HGNC:12435]	2951.08	-0.71085	0.162121	-4.3847	1.16145e-05	0.000147464
ICAM1	HGNC Symbol	intercellular adhesion molecule 1 [Source:HGNC Symbol;Acc:HGNC:5344]	6022.52	-0.88813	0.327415	-2.71256	0.00667665	0.0306575
LYRM4	HGNC Symbol	LYR motif containing 4 [Source:HGNC Symbol;Acc:HGNC:21365]	336.699	-0.460962	0.211397	-2.18055	0.0292167	0.0979602
PSMD11	HGNC Symbol	proteasome 26S subunit, non-ATPase 11 [Source:HGNC Symbol;Acc:HGNC:9556]	2595.99	-0.399719	0.172017	-2.32372	0.0201404	0.0736489
TNS3	HGNC Symbol	tensin 3 [Source:HGNC Symbol;Acc:HGNC:21616]	2441.59	-0.519159	0.29439	-1.76351	0.0778153	0.203012
RIOX1	HGNC Symbol	ribosomal oxygenase 1 [Source:HGNC Symbol;Acc:HGNC:20968]	263.286	-0.62821	0.215158	-2.91976	0.00350302	0.0184384
MAPK6	HGNC Symbol	mitogen-activated protein kinase 6 [Source:HGNC Symbol;Acc:HGNC:6879]	3780.09	-0.724733	0.201462	-3.59736	0.000321459	0.00252841
MTHFD2	HGNC Symbol	methylenetetrahydrofolate dehydrogenase (NADP+ dependent) 2, methenyltetrahydrofolate cyclohydrolase [Source:HGNC Symbol;Acc:HGNC:7434]	1171.55	-0.483437	0.183319	-2.63714	0.00836076	0.0367337
LRP8	HGNC Symbol	LDL receptor related protein 8 [Source:HGNC Symbol;Acc:HGNC:6700]	221.656	-0.803193	0.39554	-2.03062	0.0422932	0.129883
HS6ST1	HGNC Symbol	heparan sulfate 6-O-sulfotransferase 1 [Source:HGNC Symbol;Acc:HGNC:5201]	394.632	-0.31993	0.224241	-1.42673	0.153659	0.331285
PFKFB3	HGNC Symbol	6-phosphofructo-2-kinase/fructose-2,6-biphosphatase 3 [Source:HGNC Symbol;Acc:HGNC:8874]	5848.36	-0.621201	0.354636	-1.75166	0.0798324	0.206711
FOSL1	HGNC Symbol	FOS like 1, AP-1 transcription factor subunit [Source:HGNC Symbol;Acc:HGNC:13718]	743.595	-0.819923	0.304442	-2.6932	0.00707703	0.0320868
MAFF	HGNC Symbol	MAF bZIP transcription factor F [Source:HGNC Symbol;Acc:HGNC:6780]	1187.04	-0.991693	0.329233	-3.01213	0.00259425	0.0144045
PVR	HGNC Symbol	poliovirus receptor [Source:HGNC Symbol;Acc:HGNC:9705]	1089.6	-0.687182	0.224062	-3.06692	0.00216275	0.0124472
PRDX1	HGNC Symbol	peroxiredoxin 1 [Source:HGNC Symbol;Acc:HGNC:9352]	2838.82	-0.344074	0.164938	-2.08608	0.0369711	0.117187
CXCL5	HGNC Symbol	C-X-C motif chemokine ligand 5 [Source:HGNC Symbol;Acc:HGNC:10642]	140.189	-1.27587	0.317107	-4.02346	5.73491e-05	0.000579912
ABCF1	HGNC Symbol	ATP binding cassette subfamily F member 1 [Source:HGNC Symbol;Acc:HGNC:70]	2679.72	-0.208515	0.13886	-1.50162	0.133196	0.300666
TNIP3	HGNC Symbol	TNFAIP3 interacting protein 3 [Source:HGNC Symbol;Acc:HGNC:19315]	206.699	-1.54257	0.371359	-4.15385	3.26924e-05	0.000358868
UBE2E1	HGNC Symbol	ubiquitin conjugating enzyme E2 E1 [Source:HGNC Symbol;Acc:HGNC:12477]	2160.49	-0.412729	0.14831	-2.78287	0.00538802	0.0258054
LYN	HGNC Symbol	LYN proto-oncogene, Src family tyrosine kinase [Source:HGNC Symbol;Acc:HGNC:6735]	17509.1	-0.596016	0.133491	-4.46483	8.0132e-06	0.00010695
UBTD2	HGNC Symbol	ubiquitin domain containing 2 [Source:HGNC Symbol;Acc:HGNC:24463]	621.838	-0.307256	0.214671	-1.43129	0.152348	0.329276
ANKRD66	HGNC Symbol	ankyrin repeat domain 66 [Source:HGNC Symbol;Acc:HGNC:44669]	15.435	-1.3254	0.609694	-2.17387	0.0297146	0.0992203
MMP14	HGNC Symbol	matrix metallopeptidase 14 [Source:HGNC Symbol;Acc:HGNC:7160]	1834.74	-1.08489	0.409751	-2.64767	0.00810485	0.0358768
SLC7A7	HGNC Symbol	solute carrier family 7 member 7 [Source:HGNC Symbol;Acc:HGNC:11065]	1479	-0.42869	0.180022	-2.38132	0.0172509	0.0651199
LPXN	HGNC Symbol	leupaxin [Source:HGNC Symbol;Acc:HGNC:14061]	8998.64	-0.227529	0.183789	-1.23799	0.215719	0.415696
GPR84	HGNC Symbol	G protein-coupled receptor 84 [Source:HGNC Symbol;Acc:HGNC:4535]	1590.61	-0.976739	0.394628	-2.47509	0.0133204	0.0531878
NPLOC4	HGNC Symbol	NPL4 homolog, ubiquitin recognition factor [Source:HGNC Symbol;Acc:HGNC:18261]	4394.04	-0.32811	0.197143	-1.66433	0.0960472	0.236383
WNT5A	HGNC Symbol	Wnt family member 5A [Source:HGNC Symbol;Acc:HGNC:12784]	543.205	-1.50292	0.697387	-2.15508	0.0311557	0.102813
MSC	HGNC Symbol	musculin [Source:HGNC Symbol;Acc:HGNC:7321]	3341.22	-1.53176	0.48174	-3.17964	0.00147456	0.00904654
TALDO1	HGNC Symbol	transaldolase 1 [Source:HGNC Symbol;Acc:HGNC:11559]	5739.75	-0.627934	0.163384	-3.84329	0.000121393	0.00109703
PLAUR	HGNC Symbol	plasminogen activator, urokinase receptor [Source:HGNC Symbol;Acc:HGNC:9053]	7883.91	-0.76812	0.249918	-3.07349	0.00211571	0.0122165
VPS37C	HGNC Symbol	VPS37C, ESCRT-I subunit [Source:HGNC Symbol;Acc:HGNC:26097]	1149.6	-0.469237	0.229656	-2.04321	0.0410315	0.126901
ADAM17	HGNC Symbol	ADAM metallopeptidase domain 17 [Source:HGNC Symbol;Acc:HGNC:195]	4055.55	-0.499128	0.120201	-4.15244	3.28949e-05	0.000360241
RHOU	HGNC Symbol	ras homolog family member U [Source:HGNC Symbol;Acc:HGNC:17794]	2618.1	-1.01713	0.360476	-2.82163	0.00477796	0.023485
PNPLA1	HGNC Symbol	patatin like phospholipase domain containing 1 [Source:HGNC Symbol;Acc:HGNC:21246]	211.746	-1.19626	0.281644	-4.24742	2.16244e-05	0.000255001
PTGR1	HGNC Symbol	prostaglandin reductase 1 [Source:HGNC Symbol;Acc:HGNC:18429]	140.4	-0.826528	0.29055	-2.8447	0.00444532	0.0222071
PDE7A	HGNC Symbol	phosphodiesterase 7A [Source:HGNC Symbol;Acc:HGNC:8791]	3144.04	-0.766434	0.175124	-4.37653	1.20586e-05	0.00015225
GCLM	HGNC Symbol	glutamate-cysteine ligase modifier subunit [Source:HGNC Symbol;Acc:HGNC:4312]	516.486	-1.18106	0.289476	-4.07998	4.50402e-05	0.000469174
SLC15A3	HGNC Symbol	solute carrier family 15 member 3 [Source:HGNC Symbol;Acc:HGNC:18068]	4773.23	-0.486291	0.174619	-2.78486	0.00535511	0.0256709
PLEKHF2	HGNC Symbol	pleckstrin homology and FYVE domain containing 2 [Source:HGNC Symbol;Acc:HGNC:20757]	1238.73	-0.391042	0.156929	-2.49184	0.0127083	0.0511938
CCL22	HGNC Symbol	C-C motif chemokine ligand 22 [Source:HGNC Symbol;Acc:HGNC:10621]	3526.52	-0.76246	0.282458	-2.69937	0.00694711	0.031606
NAMPT	HGNC Symbol	nicotinamide phosphoribosyltransferase [Source:HGNC Symbol;Acc:HGNC:30092]	24238.8	-0.624676	0.23768	-2.62823	0.00858315	0.0375345
TRA2B	HGNC Symbol	transformer 2 beta homolog [Source:HGNC Symbol;Acc:HGNC:10781]	8035.53	-0.327985	0.145999	-2.24649	0.0246729	0.0861033
SGTB	HGNC Symbol	small glutamine rich tetratricopeptide repeat containing beta [Source:HGNC Symbol;Acc:HGNC:23567]	3661.4	-0.632741	0.253466	-2.49636	0.0125476	0.0506748
CYB5D1	HGNC Symbol	cytochrome b5 domain containing 1 [Source:HGNC Symbol;Acc:HGNC:26516]	574.619	-0.500339	0.239865	-2.08592	0.0369863	0.117212
RNF19B	HGNC Symbol	ring finger protein 19B [Source:HGNC Symbol;Acc:HGNC:26886]	12872.4	-0.358458	0.182983	-1.95897	0.0501162	0.146416
DNAAF1	HGNC Symbol	dynein axonemal assembly factor 1 [Source:HGNC Symbol;Acc:HGNC:30539]	371.804	-1.37634	0.894758	-1.53822	0.123994	0.285447
DUSP2	HGNC Symbol	dual specificity phosphatase 2 [Source:HGNC Symbol;Acc:HGNC:3068]	350.293	-0.972253	0.337577	-2.8801	0.00397554	0.0203527
MCOLN2	HGNC Symbol	mucolipin 2 [Source:HGNC Symbol;Acc:HGNC:13357]	766.733	-0.795238	0.470943	-1.68861	0.0912945	0.228107
TFPI2	HGNC Symbol	tissue factor pathway inhibitor 2 [Source:HGNC Symbol;Acc:HGNC:11761]	10.736	-2.47267	0.732095	-3.37753	0.000731401	0.0050948
IL4I1	HGNC Symbol	interleukin 4 induced 1 [Source:HGNC Symbol;Acc:HGNC:19094]	2702.81	-1.57318	0.252485	-6.23079	4.64094e-10	1.82605e-08
RIN2	HGNC Symbol	Ras and Rab interactor 2 [Source:HGNC Symbol;Acc:HGNC:18750]	6141.96	-1.22334	0.280406	-4.36275	1.28435e-05	0.000160711
PRR16	HGNC Symbol	proline rich 16 [Source:HGNC Symbol;Acc:HGNC:29654]	204.762	-1.05267	0.355097	-2.96447	0.00303205	0.016416
KCNN1	HGNC Symbol	potassium calcium-activated channel subfamily N member 1 [Source:HGNC Symbol;Acc:HGNC:6290]	23.6462	-1.93103	0.630806	-3.06122	0.0022044	0.0126229
HLA-DRA	HGNC Symbol	major histocompatibility complex, class II, DR alpha [Source:HGNC Symbol;Acc:HGNC:4947]	49475.3	-0.51324	0.168466	-3.04654	0.00231492	0.0131328
TMOD1	HGNC Symbol	tropomodulin 1 [Source:HGNC Symbol;Acc:HGNC:11871]	164.565	-1.59933	0.407941	-3.92049	8.83696e-05	0.000839643
SRGAP3	HGNC Symbol	SLIT-ROBO Rho GTPase activating protein 3 [Source:HGNC Symbol;Acc:HGNC:19744]	34.0074	-1.56279	0.540666	-2.8905	0.00384633	0.019851
ADGRE1	HGNC Symbol	adhesion G protein-coupled receptor E1 [Source:HGNC Symbol;Acc:HGNC:3336]	825.231	-1.02699	0.266246	-3.85728	0.000114656	0.00105048
TRPM2	HGNC Symbol	transient receptor potential cation channel subfamily M member 2 [Source:HGNC Symbol;Acc:HGNC:12339]	496.2	-0.616898	0.191432	-3.22254	0.00127061	0.00802131
NFKBIB	HGNC Symbol	NFKB inhibitor beta [Source:HGNC Symbol;Acc:HGNC:7798]	797.438	-0.558024	0.173779	-3.21112	0.00132221	0.00827148
APBA3	HGNC Symbol	amyloid beta precursor protein binding family A member 3 [Source:HGNC Symbol;Acc:HGNC:580]	501.081	-0.667613	0.21075	-3.16779	0.00153601	0.00936932
TAPBP	HGNC Symbol	TAP binding protein [Source:HGNC Symbol;Acc:HGNC:11566]	10513.3	-0.540856	0.190628	-2.83724	0.00455053	0.0226118
SYNPO2	HGNC Symbol	synaptopodin 2 [Source:HGNC Symbol;Acc:HGNC:17732]	84.0443	-2.13392	0.536312	-3.97889	6.92376e-05	0.000683603
NAMPTP1	HGNC Symbol	nicotinamide phosphoribosyltransferase pseudogene 1 [Source:HGNC Symbol;Acc:HGNC:17633]	2682.97	-0.687101	0.25708	-2.67271	0.00752405	0.0337552
RELB	HGNC Symbol	RELB proto-oncogene, NF-kB subunit [Source:HGNC Symbol;Acc:HGNC:9956]	1723.62	-1.0598	0.212612	-4.98466	6.2072e-07	1.1187e-05
TBC1D17	HGNC Symbol	TBC1 domain family member 17 [Source:HGNC Symbol;Acc:HGNC:25699]	3085.59	-1.44751	0.271929	-5.32313	1.01998e-07	2.33961e-06
AKT1S1	HGNC Symbol	AKT1 substrate 1 [Source:HGNC Symbol;Acc:HGNC:28426]	4595.35	-2.23312	0.364154	-6.13235	8.65921e-10	3.21605e-08
TTLL4	HGNC Symbol	tubulin tyrosine ligase like 4 [Source:HGNC Symbol;Acc:HGNC:28976]	2187.39	-0.931363	0.218627	-4.26006	2.04375e-05	0.000243352
ETV3L	HGNC Symbol	ETS variant 3 like [Source:HGNC Symbol;Acc:HGNC:33834]	149.948	-2.19282	0.438528	-5.00042	5.72059e-07	1.03806e-05
TNNT2	HGNC Symbol	troponin T2, cardiac type [Source:HGNC Symbol;Acc:HGNC:11949]	43.5122	-1.75547	0.466029	-3.76687	0.000165309	0.0014328
SLC9A8	HGNC Symbol	solute carrier family 9 member A8 [Source:HGNC Symbol;Acc:HGNC:20728]	2290.92	-0.919232	0.162101	-5.67074	1.4218e-08	4.05762e-07
C2orf50	HGNC Symbol	chromosome 2 open reading frame 50 [Source:HGNC Symbol;Acc:HGNC:26324]	61.7622	-1.96645	0.288867	-6.80747	9.93268e-12	5.3704e-10
IL7R	HGNC Symbol	interleukin 7 receptor [Source:HGNC Symbol;Acc:HGNC:6024]	2453.92	-1.46072	0.210485	-6.9398	3.92667e-12	2.26976e-10
NSUN3	HGNC Symbol	NOP2/Sun RNA methyltransferase family member 3 [Source:HGNC Symbol;Acc:HGNC:26208]	408.087	-0.513463	0.1545	-3.32338	0.000889335	0.00598006
ANKRD1	HGNC Symbol	ankyrin repeat domain 1 [Source:HGNC Symbol;Acc:HGNC:15819]	30.1641	-3.70126	0.867097	-4.26857	1.96731e-05	0.000235131
AC013444.2	Clone-based (Ensembl) gene	sideroflexin 4 (SFXN4) pseudogene	13.4848	-1.57475	0.613676	-2.56609	0.0102851	0.0434384
ZNF786	HGNC Symbol	zinc finger protein 786 [Source:HGNC Symbol;Acc:HGNC:21806]	293.338	-0.586876	0.164914	-3.55868	0.000372718	0.00285943
C9orf131	HGNC Symbol	chromosome 9 open reading frame 131 [Source:HGNC Symbol;Acc:HGNC:31418]	35.2967	-1.91009	0.432591	-4.41547	1.00792e-05	0.000131327
DLGAP3	HGNC Symbol	DLG associated protein 3 [Source:HGNC Symbol;Acc:HGNC:30368]	44.0632	-1.24546	0.321384	-3.87531	0.000106487	0.000988161
PSMA3	HGNC Symbol	proteasome subunit alpha 3 [Source:HGNC Symbol;Acc:HGNC:9532]	2169.31	-0.742281	0.128522	-5.77551	7.67212e-09	2.34081e-07
KPNB1	HGNC Symbol	karyopherin subunit beta 1 [Source:HGNC Symbol;Acc:HGNC:6400]	8051.92	-0.466287	0.101773	-4.58163	4.61368e-06	6.58931e-05
ARRDC4	HGNC Symbol	arrestin domain containing 4 [Source:HGNC Symbol;Acc:HGNC:28087]	1624.81	-1.65816	0.253182	-6.54927	5.78187e-11	2.67955e-09
CUL4A	HGNC Symbol	cullin 4A [Source:HGNC Symbol;Acc:HGNC:2554]	3790.35	-1.42826	0.170892	-8.35765	6.39822e-17	9.87438e-15
GCKR	HGNC Symbol	glucokinase regulator [Source:HGNC Symbol;Acc:HGNC:4196]	38.4215	-3.25801	0.594722	-5.47821	4.29642e-08	1.08579e-06
PSEN1	HGNC Symbol	presenilin 1 [Source:HGNC Symbol;Acc:HGNC:9508]	6837.11	-0.811982	0.157716	-5.14838	2.62747e-07	5.31377e-06
PITPNB	HGNC Symbol	phosphatidylinositol transfer protein beta [Source:HGNC Symbol;Acc:HGNC:9002]	2442.18	-0.473111	0.0950906	-4.97537	6.51232e-07	1.16972e-05
MREG	HGNC Symbol	melanoregulin [Source:HGNC Symbol;Acc:HGNC:25478]	178.277	-2.11099	0.270597	-7.80125	6.12977e-15	6.58371e-13
EBI3	HGNC Symbol	Epstein-Barr virus induced 3 [Source:HGNC Symbol;Acc:HGNC:3129]	128.886	-2.43317	0.408801	-5.95197	2.64935e-09	8.81047e-08
KIAA1211	HGNC Symbol	KIAA1211 [Source:HGNC Symbol;Acc:HGNC:29219]	15.7184	-3.17268	0.83404	-3.80399	0.000142383	0.00126726
SLC41A2	HGNC Symbol	solute carrier family 41 member 2 [Source:HGNC Symbol;Acc:HGNC:31045]	938.568	-1.31058	0.233876	-5.60373	2.09787e-08	5.80971e-07
NUP62	HGNC Symbol	nucleoporin 62 [Source:HGNC Symbol;Acc:HGNC:8066]	5382.19	-0.683435	0.151189	-4.52039	6.17266e-06	8.47328e-05
AIFM2	HGNC Symbol	apoptosis inducing factor, mitochondria associated 2 [Source:HGNC Symbol;Acc:HGNC:21411]	119.229	-1.03613	0.239594	-4.32453	1.52857e-05	0.000188651
TMEM255A	HGNC Symbol	transmembrane protein 255A [Source:HGNC Symbol;Acc:HGNC:26086]	69.6793	-1.31019	0.404758	-3.23697	0.00120807	0.00771845
PCID2	HGNC Symbol	PCI domain containing 2 [Source:HGNC Symbol;Acc:HGNC:25653]	1823.79	-1.10812	0.196171	-5.64872	1.61644e-08	4.55585e-07
GSAP	HGNC Symbol	gamma-secretase activating protein [Source:HGNC Symbol;Acc:HGNC:28042]	6633.61	-1.15037	0.20787	-5.53408	3.12861e-08	8.27494e-07
P2RX4	HGNC Symbol	purinergic receptor P2X 4 [Source:HGNC Symbol;Acc:HGNC:8535]	4274.62	-0.595157	0.158276	-3.76024	0.00016975	0.0014641
STK17A	HGNC Symbol	serine/threonine kinase 17a [Source:HGNC Symbol;Acc:HGNC:11395]	912.417	-0.691614	0.150747	-4.5879	4.4772e-06	6.41167e-05
CCL23	HGNC Symbol	C-C motif chemokine ligand 23 [Source:HGNC Symbol;Acc:HGNC:10622]	38.6953	-3.42319	0.792997	-4.31678	1.58324e-05	0.000194943
WDR11	HGNC Symbol	WD repeat domain 11 [Source:HGNC Symbol;Acc:HGNC:13831]	2902.54	-0.780251	0.200102	-3.89928	9.64806e-05	0.000906952
SMG9	HGNC Symbol	SMG9, nonsense mediated mRNA decay factor [Source:HGNC Symbol;Acc:HGNC:25763]	2202.45	-0.928305	0.211542	-4.38829	1.14246e-05	0.000145518
CENPU	HGNC Symbol	centromere protein U [Source:HGNC Symbol;Acc:HGNC:21348]	36.2174	-1.08362	0.356988	-3.03544	0.00240185	0.0135102
SLCO3A1	HGNC Symbol	solute carrier organic anion transporter family member 3A1 [Source:HGNC Symbol;Acc:HGNC:10952]	2776.9	-0.546725	0.149239	-3.66342	0.000248872	0.00203293
RAPGEF1	HGNC Symbol	Rap guanine nucleotide exchange factor 1 [Source:HGNC Symbol;Acc:HGNC:4568]	11475.9	-0.676101	0.178127	-3.79561	0.000147283	0.00130139
SLC6A6	HGNC Symbol	solute carrier family 6 member 6 [Source:HGNC Symbol;Acc:HGNC:11052]	7772.56	-0.714919	0.158241	-4.5179	6.24547e-06	8.55844e-05
GPR68	HGNC Symbol	G protein-coupled receptor 68 [Source:HGNC Symbol;Acc:HGNC:4519]	338.189	-1.63002	0.45396	-3.59068	0.000329822	0.00258014
RNF145	HGNC Symbol	ring finger protein 145 [Source:HGNC Symbol;Acc:HGNC:20853]	4036.97	-0.595655	0.132685	-4.48925	7.14729e-06	9.66922e-05
CYP27A1	HGNC Symbol	cytochrome P450 family 27 subfamily A member 1 [Source:HGNC Symbol;Acc:HGNC:2605]	2490.58	-1.47362	0.321471	-4.584	4.56157e-06	6.52075e-05
IRGQ	HGNC Symbol	immunity related GTPase Q [Source:HGNC Symbol;Acc:HGNC:24868]	3802.49	-0.595076	0.186585	-3.1893	0.00142618	0.00881285
MMP9	HGNC Symbol	matrix metallopeptidase 9 [Source:HGNC Symbol;Acc:HGNC:7176]	1267.7	-2.55839	0.362588	-7.0559	1.7149e-12	1.03704e-10
TAF4B	HGNC Symbol	TATA-box binding protein associated factor 4b [Source:HGNC Symbol;Acc:HGNC:11538]	100.702	-1.40949	0.280891	-5.01792	5.22328e-07	9.61318e-06
PTX3	HGNC Symbol	pentraxin 3 [Source:HGNC Symbol;Acc:HGNC:9692]	290.416	-2.09663	0.404863	-5.17861	2.23543e-07	4.61485e-06
METTL1	HGNC Symbol	methyltransferase like 1 [Source:HGNC Symbol;Acc:HGNC:7030]	159.457	-1.29749	0.350713	-3.69959	0.000215951	0.00180387
PLCL1	HGNC Symbol	phospholipase C like 1 (inactive) [Source:HGNC Symbol;Acc:HGNC:9063]	93.2095	-1.76748	0.351704	-5.02548	5.02176e-07	9.31457e-06
CSF2RA	HGNC Symbol	colony stimulating factor 2 receptor alpha subunit [Source:HGNC Symbol;Acc:HGNC:2435]	3248.49	-1.2558	0.177439	-7.07735	1.46937e-12	9.05312e-11
ME1	HGNC Symbol	malic enzyme 1 [Source:HGNC Symbol;Acc:HGNC:6983]	176.902	-3.28	0.391439	-8.37935	5.32225e-17	8.46025e-15
TLK1	HGNC Symbol	tousled like kinase 1 [Source:HGNC Symbol;Acc:HGNC:11841]	920.167	-1.1599	0.203796	-5.69148	1.25947e-08	3.64672e-07
SDF4	HGNC Symbol	stromal cell derived factor 4 [Source:HGNC Symbol;Acc:HGNC:24188]	3002.67	-0.95456	0.160406	-5.9509	2.66669e-09	8.83118e-08
PSMA1	HGNC Symbol	proteasome subunit alpha 1 [Source:HGNC Symbol;Acc:HGNC:9530]	2393.59	-0.712409	0.107913	-6.6017	4.0647e-11	1.95204e-09
LPAR1	HGNC Symbol	lysophosphatidic acid receptor 1 [Source:HGNC Symbol;Acc:HGNC:3166]	554.574	-1.90946	0.248121	-7.6957	1.40725e-14	1.4158e-12
GPR137B	HGNC Symbol	G protein-coupled receptor 137B [Source:HGNC Symbol;Acc:HGNC:11862]	1582.41	-1.37947	0.230628	-5.98138	2.21248e-09	7.56336e-08
ATP2C1	HGNC Symbol	ATPase secretory pathway Ca2+ transporting 1 [Source:HGNC Symbol;Acc:HGNC:13211]	3364.23	-0.81661	0.18573	-4.39677	1.09874e-05	0.000140398
RAB39A	HGNC Symbol	RAB39A, member RAS oncogene family [Source:HGNC Symbol;Acc:HGNC:16521]	167.783	-1.51455	0.193744	-7.81728	5.39763e-15	5.83679e-13
PLA2G7	HGNC Symbol	phospholipase A2 group VII [Source:HGNC Symbol;Acc:HGNC:9040]	4553.68	-2.45438	0.358774	-6.84101	7.86372e-12	4.34034e-10
IL18BP	HGNC Symbol	interleukin 18 binding protein [Source:HGNC Symbol;Acc:HGNC:5987]	779.873	-1.91151	0.168704	-11.3306	9.25844e-30	8.65719e-27
RRP15	HGNC Symbol	ribosomal RNA processing 15 homolog [Source:HGNC Symbol;Acc:HGNC:24255]	139.216	-2.31438	0.308913	-7.49199	6.7836e-14	5.86044e-12

## Sheet: Cluster 5
genes	external_gene_source	description	baseMean	log2FoldChange	lfcSE	stat	pvalue	padj
FGD4	HGNC Symbol	FYVE, RhoGEF and PH domain containing 4 [Source:HGNC Symbol;Acc:HGNC:19125]	821.151	0.208736	0.19546	1.06792	0.285556	0.499582
SCRN2	HGNC Symbol	secernin 2 [Source:HGNC Symbol;Acc:HGNC:30381]	51.9962	0.48615	0.342341	1.42008	0.155586	0.333719
MFNG	HGNC Symbol	MFNG O-fucosylpeptide 3-beta-N-acetylglucosaminyltransferase [Source:HGNC Symbol;Acc:HGNC:7038]	752.911	0.541501	0.1875	2.88801	0.00387689	0.019957
CD300LF	HGNC Symbol	CD300 molecule like family member f [Source:HGNC Symbol;Acc:HGNC:29883]	422.354	0.85851	0.258785	3.31747	0.000908366	0.00607974
REEP4	HGNC Symbol	receptor accessory protein 4 [Source:HGNC Symbol;Acc:HGNC:26176]	324.551	0.659172	0.198545	3.32001	0.000900151	0.00604257
HEXA	HGNC Symbol	hexosaminidase subunit alpha [Source:HGNC Symbol;Acc:HGNC:4878]	623.546	0.3925	0.178738	2.19595	0.0280954	0.0951233
ZFP36L2	HGNC Symbol	ZFP36 ring finger protein like 2 [Source:HGNC Symbol;Acc:HGNC:1108]	4275.09	0.532692	0.18369	2.89995	0.00373223	0.0193691
FAM53B	HGNC Symbol	family with sequence similarity 53 member B [Source:HGNC Symbol;Acc:HGNC:28968]	113.595	0.65835	0.244556	2.69202	0.00710203	0.0321635
MAP3K1	HGNC Symbol	mitogen-activated protein kinase kinase kinase 1 [Source:HGNC Symbol;Acc:HGNC:6848]	1161.9	0.178104	0.158967	1.12038	0.262552	0.472921
MARCH1	HGNC Symbol	membrane associated ring-CH-type finger 1 [Source:HGNC Symbol;Acc:HGNC:26077]	1913.61	0.401724	0.204467	1.96473	0.0494452	0.145154
ARMC7	HGNC Symbol	armadillo repeat containing 7 [Source:HGNC Symbol;Acc:HGNC:26168]	128.216	0.311231	0.23157	1.344	0.178947	0.368131
TUBA1A	HGNC Symbol	tubulin alpha 1a [Source:HGNC Symbol;Acc:HGNC:20766]	2352.67	0.626477	0.19164	3.26904	0.00107915	0.00702173
DDRGK1	HGNC Symbol	DDRGK domain containing 1 [Source:HGNC Symbol;Acc:HGNC:16110]	383.386	0.308914	0.169306	1.82459	0.0680632	0.18369
DBP	HGNC Symbol	D-box binding PAR bZIP transcription factor [Source:HGNC Symbol;Acc:HGNC:2697]	67.9281	1.74743	0.413997	4.22087	2.4336e-05	0.000281137
TIMELESS	HGNC Symbol	timeless circadian regulator [Source:HGNC Symbol;Acc:HGNC:11813]	190.417	0.224685	0.264325	0.850033	0.395307	0.611859
MYO18A	HGNC Symbol	myosin XVIIIA [Source:HGNC Symbol;Acc:HGNC:31104]	1870.32	0.214721	0.165139	1.30025	0.193517	0.387897
TMEM94	HGNC Symbol	transmembrane protein 94 [Source:HGNC Symbol;Acc:HGNC:28983]	1065.27	0.336593	0.195656	1.72033	0.0853719	0.217131
VAMP8	HGNC Symbol	vesicle associated membrane protein 8 [Source:HGNC Symbol;Acc:HGNC:12647]	720.448	0.157205	0.230731	0.681333	0.495661	0.699612
MXD4	HGNC Symbol	MAX dimerization protein 4 [Source:HGNC Symbol;Acc:HGNC:13906]	507.571	0.231112	0.20809	1.11063	0.266726	0.478021
MNDA	HGNC Symbol	myeloid cell nuclear differentiation antigen [Source:HGNC Symbol;Acc:HGNC:7183]	2740.97	1.22164	0.371813	3.28563	0.00101756	0.00667564
SHB	HGNC Symbol	SH2 domain containing adaptor protein B [Source:HGNC Symbol;Acc:HGNC:10838]	89.4633	0.89897	0.354481	2.53602	0.0112121	0.0464981
MPZL2	HGNC Symbol	myelin protein zero like 2 [Source:HGNC Symbol;Acc:HGNC:3496]	56.0351	1.00771	0.507401	1.98603	0.04703	0.140234
RGS18	HGNC Symbol	regulator of G protein signaling 18 [Source:HGNC Symbol;Acc:HGNC:14261]	448.314	0.556228	0.260499	2.13524	0.0327411	0.107064
ZNF385A	HGNC Symbol	zinc finger protein 385A [Source:HGNC Symbol;Acc:HGNC:17521]	2935.93	0.244301	0.166695	1.46556	0.142768	0.315639
HHEX	HGNC Symbol	hematopoietically expressed homeobox [Source:HGNC Symbol;Acc:HGNC:4901]	265.236	0.851149	0.304193	2.79806	0.00514111	0.024908
PRAM1	HGNC Symbol	PML-RARA regulated adaptor molecule 1 [Source:HGNC Symbol;Acc:HGNC:30091]	647.903	0.466215	0.224351	2.07806	0.0377041	0.1191
ADAMTSL4	HGNC Symbol	ADAMTS like 4 [Source:HGNC Symbol;Acc:HGNC:19706]	730.855	0.269874	0.252577	1.06848	0.285303	0.499358
PFKFB4	HGNC Symbol	6-phosphofructo-2-kinase/fructose-2,6-biphosphatase 4 [Source:HGNC Symbol;Acc:HGNC:8875]	666.638	0.368529	0.17264	2.13467	0.032788	0.107163
SKI	HGNC Symbol	SKI proto-oncogene [Source:HGNC Symbol;Acc:HGNC:10896]	1584.71	0.484427	0.233827	2.07173	0.0382906	0.120385
AMPD2	HGNC Symbol	adenosine monophosphate deaminase 2 [Source:HGNC Symbol;Acc:HGNC:469]	3304.92	0.20007	0.134875	1.48337	0.137976	0.307956
CDKN1C	HGNC Symbol	cyclin dependent kinase inhibitor 1C [Source:HGNC Symbol;Acc:HGNC:1786]	52.2972	1.29565	0.409885	3.161	0.00157231	0.00955769
ASGR1	HGNC Symbol	asialoglycoprotein receptor 1 [Source:HGNC Symbol;Acc:HGNC:742]	211.189	0.830034	0.290573	2.85654	0.00428281	0.021592
METTL17	HGNC Symbol	methyltransferase like 17 [Source:HGNC Symbol;Acc:HGNC:19280]	685.481	0.472606	0.184849	2.55671	0.0105666	0.0444474
SNX30	HGNC Symbol	sorting nexin family member 30 [Source:HGNC Symbol;Acc:HGNC:23685]	1432.21	0.40583	0.170704	2.37739	0.0174355	0.0657232
LIMD1	HGNC Symbol	LIM domains containing 1 [Source:HGNC Symbol;Acc:HGNC:6612]	1010.46	0.527215	0.214935	2.45291	0.0141707	0.0559519
LSP1	HGNC Symbol	lymphocyte specific protein 1 [Source:HGNC Symbol;Acc:HGNC:6707]	8138.73	0.134176	0.186159	0.720759	0.471058	0.681155
CEBPA	HGNC Symbol	CCAAT enhancer binding protein alpha [Source:HGNC Symbol;Acc:HGNC:1833]	447.608	0.734249	0.257371	2.85288	0.00433254	0.0217789
TLR6	HGNC Symbol	toll like receptor 6 [Source:HGNC Symbol;Acc:HGNC:16711]	777.208	0.415726	0.181107	2.29547	0.0217064	0.0780291
CELF2	HGNC Symbol	CUGBP Elav-like family member 2 [Source:HGNC Symbol;Acc:HGNC:2550]	2758.95	0.218007	0.192967	1.12976	0.258576	0.468786
RAP2A	HGNC Symbol	RAP2A, member of RAS oncogene family [Source:HGNC Symbol;Acc:HGNC:9861]	508.293	0.239639	0.247948	0.96649	0.333799	0.55214
CKAP2	HGNC Symbol	cytoskeleton associated protein 2 [Source:HGNC Symbol;Acc:HGNC:1990]	369.569	0.354358	0.279106	1.26962	0.204222	0.401671
CASP8	HGNC Symbol	caspase 8 [Source:HGNC Symbol;Acc:HGNC:1509]	2657.08	0.418697	0.168252	2.48851	0.0128278	0.0515708
PDP1	HGNC Symbol	pyruvate dehyrogenase phosphatase catalytic subunit 1 [Source:HGNC Symbol;Acc:HGNC:9279]	671.422	0.424812	0.361732	1.17438	0.240242	0.447281
ZBTB7B	HGNC Symbol	zinc finger and BTB domain containing 7B [Source:HGNC Symbol;Acc:HGNC:18668]	2166.37	0.487116	0.173517	2.80731	0.00499569	0.0243444
CARD9	HGNC Symbol	caspase recruitment domain family member 9 [Source:HGNC Symbol;Acc:HGNC:16391]	413.304	0.572908	0.31454	1.82141	0.0685438	0.184673
NLRP12	HGNC Symbol	NLR family pyrin domain containing 12 [Source:HGNC Symbol;Acc:HGNC:22938]	778.734	0.32457	0.337826	0.960761	0.336672	0.554895
ZFYVE19	HGNC Symbol	zinc finger FYVE-type containing 19 [Source:HGNC Symbol;Acc:HGNC:20758]	315.758	0.435175	0.253971	1.71348	0.0866244	0.219383
KIAA1614	HGNC Symbol	KIAA1614 [Source:HGNC Symbol;Acc:HGNC:29327]	253.338	0.381228	0.246923	1.54391	0.12261	0.282854
DDAH2	HGNC Symbol	dimethylarginine dimethylaminohydrolase 2 [Source:HGNC Symbol;Acc:HGNC:2716]	839.078	0.705465	0.279999	2.51952	0.0117514	0.0483313
CKLF	HGNC Symbol	chemokine like factor [Source:HGNC Symbol;Acc:HGNC:13253]	214.883	0.896159	0.449972	1.99159	0.046416	0.139003
RAB11FIP4	HGNC Symbol	RAB11 family interacting protein 4 [Source:HGNC Symbol;Acc:HGNC:30267]	1016.81	0.745618	0.259641	2.87172	0.00408238	0.0208259
MBP	HGNC Symbol	myelin basic protein [Source:HGNC Symbol;Acc:HGNC:6925]	2486.16	0.443499	0.159072	2.78804	0.00530278	0.0254752
STX6	HGNC Symbol	syntaxin 6 [Source:HGNC Symbol;Acc:HGNC:11441]	3451.97	0.636108	0.21467	2.96319	0.00304466	0.0164619
CALM2	HGNC Symbol	calmodulin 2 [Source:HGNC Symbol;Acc:HGNC:1445]	3258.86	0.386255	0.199521	1.93592	0.0528781	0.152356
TMTC4	HGNC Symbol	transmembrane and tetratricopeptide repeat containing 4 [Source:HGNC Symbol;Acc:HGNC:25904]	136.006	0.936023	0.315584	2.966	0.00301699	0.0163568
RBP7	HGNC Symbol	retinol binding protein 7 [Source:HGNC Symbol;Acc:HGNC:30316]	104.983	0.954566	0.339406	2.81246	0.00491643	0.024054
CD300A	HGNC Symbol	CD300a molecule [Source:HGNC Symbol;Acc:HGNC:19319]	502.258	1.29072	0.309979	4.1639	3.12864e-05	0.000346812
EAPP	HGNC Symbol	E2F associated phosphoprotein [Source:HGNC Symbol;Acc:HGNC:19312]	600.548	0.26358	0.121933	2.16168	0.0306429	0.101546
CDK5	HGNC Symbol	cyclin dependent kinase 5 [Source:HGNC Symbol;Acc:HGNC:1774]	60.2844	1.71223	0.388864	4.40316	1.06686e-05	0.000137029
FRAT2	HGNC Symbol	FRAT2, WNT signaling pathway regulator [Source:HGNC Symbol;Acc:HGNC:16048]	392.577	0.721103	0.210498	3.4257	0.000613212	0.00436632
ZNF740	HGNC Symbol	zinc finger protein 740 [Source:HGNC Symbol;Acc:HGNC:27465]	650.065	0.388919	0.168793	2.30412	0.0212157	0.076699
ZBTB47	HGNC Symbol	zinc finger and BTB domain containing 47 [Source:HGNC Symbol;Acc:HGNC:26955]	211.621	0.489818	0.237734	2.06037	0.0393635	0.122883
MLXIP	HGNC Symbol	MLX interacting protein [Source:HGNC Symbol;Acc:HGNC:17055]	3201.77	0.506384	0.185435	2.73079	0.00631829	0.0293065
CTDSP1	HGNC Symbol	CTD small phosphatase 1 [Source:HGNC Symbol;Acc:HGNC:21614]	1254.91	0.439776	0.139472	3.15314	0.00161526	0.00978725
LAT2	HGNC Symbol	linker for activation of T cells family member 2 [Source:HGNC Symbol;Acc:HGNC:12749]	2616.9	0.706473	0.194222	3.63744	0.000275359	0.00220731
SLC22A15	HGNC Symbol	solute carrier family 22 member 15 [Source:HGNC Symbol;Acc:HGNC:20301]	296.111	0.956622	0.289651	3.30268	0.000957672	0.00634827
OTULINL	HGNC Symbol	OTU deubiquitinase with linear linkage specificity like [Source:HGNC Symbol;Acc:HGNC:25629]	990.207	0.90396	0.224217	4.03162	5.53937e-05	0.000562285
PELI2	HGNC Symbol	pellino E3 ubiquitin protein ligase family member 2 [Source:HGNC Symbol;Acc:HGNC:8828]	806.068	0.72902	0.218767	3.3324	0.000861008	0.00582904
TRERF1	HGNC Symbol	transcriptional regulating factor 1 [Source:HGNC Symbol;Acc:HGNC:18273]	551.505	1.40316	0.263762	5.31979	1.03886e-07	2.37249e-06
CAT	HGNC Symbol	catalase [Source:HGNC Symbol;Acc:HGNC:1516]	489.624	1.34799	0.341117	3.95169	7.76015e-05	0.000749425
ICK	HGNC Symbol	intestinal cell kinase [Source:HGNC Symbol;Acc:HGNC:21219]	212.368	0.752865	0.24107	3.12302	0.00179005	0.0106452
ATG4C	HGNC Symbol	autophagy related 4C cysteine peptidase [Source:HGNC Symbol;Acc:HGNC:16040]	167.905	1.38163	0.325027	4.25083	2.12982e-05	0.000251715
NUAK2	HGNC Symbol	NUAK family kinase 2 [Source:HGNC Symbol;Acc:HGNC:29558]	293.916	1.27663	0.296128	4.31106	1.62473e-05	0.000198667
MAP3K14	HGNC Symbol	mitogen-activated protein kinase kinase kinase 14 [Source:HGNC Symbol;Acc:HGNC:6853]	1662.39	0.600772	0.154916	3.87805	0.000105297	0.000979407
TTC7A	HGNC Symbol	tetratricopeptide repeat domain 7A [Source:HGNC Symbol;Acc:HGNC:19750]	1330.78	1.31848	0.206554	6.38322	1.73401e-10	7.3308e-09
VSIR	HGNC Symbol	V-set immunoregulatory receptor [Source:HGNC Symbol;Acc:HGNC:30085]	1267.15	2.04602	0.278057	7.3583	1.86263e-13	1.42348e-11
TESK2	HGNC Symbol	testis associated actin remodelling kinase 2 [Source:HGNC Symbol;Acc:HGNC:11732]	335.501	1.24996	0.201997	6.18801	6.0928e-10	2.33376e-08
CBFA2T3	HGNC Symbol	CBFA2/RUNX1 translocation partner 3 [Source:HGNC Symbol;Acc:HGNC:1537]	347.157	0.917213	0.366292	2.50405	0.0122782	0.0498274
CD300LB	HGNC Symbol	CD300 molecule like family member b [Source:HGNC Symbol;Acc:HGNC:30811]	811.053	0.568155	0.21558	2.63547	0.00840199	0.0368741
S100A4	HGNC Symbol	S100 calcium binding protein A4 [Source:HGNC Symbol;Acc:HGNC:10494]	4364.09	0.525719	0.199187	2.63933	0.00830701	0.0365582
PROC	HGNC Symbol	protein C, inactivator of coagulation factors Va and VIIIa [Source:HGNC Symbol;Acc:HGNC:9451]	262.294	2.33334	0.528192	4.41759	9.9806e-06	0.000130256
TMEM86A	HGNC Symbol	transmembrane protein 86A [Source:HGNC Symbol;Acc:HGNC:26890]	219.508	0.973098	0.321825	3.02369	0.00249714	0.0139524
OGFRL1	HGNC Symbol	opioid growth factor receptor like 1 [Source:HGNC Symbol;Acc:HGNC:21378]	7238.43	0.521318	0.174209	2.99249	0.00276709	0.0152094
MBTD1	HGNC Symbol	mbt domain containing 1 [Source:HGNC Symbol;Acc:HGNC:19866]	845.136	0.446653	0.156189	2.85969	0.00424053	0.0214438
PSRC1	HGNC Symbol	proline and serine rich coiled-coil 1 [Source:HGNC Symbol;Acc:HGNC:24472]	36.4564	1.77864	0.587006	3.03002	0.00244538	0.0137114
CIAO2A	HGNC Symbol	cytosolic iron-sulfur assembly component 2A [Source:HGNC Symbol;Acc:HGNC:26235]	483.711	0.762134	0.175853	4.33392	1.46477e-05	0.000181907
RGS14	HGNC Symbol	regulator of G protein signaling 14 [Source:HGNC Symbol;Acc:HGNC:9996]	340.07	1.51055	0.28522	5.29608	1.18318e-07	2.6459e-06
KLHDC3	HGNC Symbol	kelch domain containing 3 [Source:HGNC Symbol;Acc:HGNC:20704]	1113.12	0.837355	0.1721	4.86551	1.14162e-06	1.90421e-05
HEXB	HGNC Symbol	hexosaminidase subunit beta [Source:HGNC Symbol;Acc:HGNC:4879]	3259.68	0.60897	0.151636	4.01599	5.91971e-05	0.000597079
ZBTB4	HGNC Symbol	zinc finger and BTB domain containing 4 [Source:HGNC Symbol;Acc:HGNC:23847]	870.55	0.873371	0.137314	6.36038	2.0125e-10	8.4186e-09
PTPN22	HGNC Symbol	protein tyrosine phosphatase, non-receptor type 22 [Source:HGNC Symbol;Acc:HGNC:9652]	817.42	1.02246	0.181132	5.64484	1.65334e-08	4.6516e-07
CISH	HGNC Symbol	cytokine inducible SH2 containing protein [Source:HGNC Symbol;Acc:HGNC:1984]	165.767	1.34889	0.27771	4.85719	1.19062e-06	1.97559e-05
C2CD2L	HGNC Symbol	C2CD2 like [Source:HGNC Symbol;Acc:HGNC:29000]	1200.33	0.827815	0.178693	4.6326	3.61102e-06	5.31489e-05
ATM	HGNC Symbol	ATM serine/threonine kinase [Source:HGNC Symbol;Acc:HGNC:795]	1315.02	0.832701	0.238288	3.49452	0.000474923	0.00352445
CCDC112	HGNC Symbol	coiled-coil domain containing 112 [Source:HGNC Symbol;Acc:HGNC:28599]	452.145	0.995595	0.315601	3.15459	0.00160722	0.00974953
LOXL3	HGNC Symbol	lysyl oxidase like 3 [Source:HGNC Symbol;Acc:HGNC:13869]	521.878	1.15354	0.214153	5.38652	7.18352e-08	1.72231e-06
ZNF219	HGNC Symbol	zinc finger protein 219 [Source:HGNC Symbol;Acc:HGNC:13011]	239.279	0.877216	0.238618	3.67623	0.000236702	0.00194853
ZBTB18	HGNC Symbol	zinc finger and BTB domain containing 18 [Source:HGNC Symbol;Acc:HGNC:13030]	1271.73	0.751016	0.131297	5.72	1.06527e-08	3.13003e-07
SELPLG	HGNC Symbol	selectin P ligand [Source:HGNC Symbol;Acc:HGNC:10722]	539.082	0.759655	0.179277	4.23732	2.26204e-05	0.000264587
RNF166	HGNC Symbol	ring finger protein 166 [Source:HGNC Symbol;Acc:HGNC:28856]	1492.16	0.869261	0.152399	5.70386	1.17123e-08	3.4219e-07
SIGLEC7	HGNC Symbol	sialic acid binding Ig like lectin 7 [Source:HGNC Symbol;Acc:HGNC:10876]	229.642	0.923709	0.228968	4.03423	5.47813e-05	0.000557849
ZNF524	HGNC Symbol	zinc finger protein 524 [Source:HGNC Symbol;Acc:HGNC:28322]	84.3642	0.732936	0.231196	3.17019	0.00152337	0.00930652
STK32C	HGNC Symbol	serine/threonine kinase 32C [Source:HGNC Symbol;Acc:HGNC:21332]	276.536	0.667652	0.144621	4.61657	3.90141e-06	5.68625e-05
MAP3K3	HGNC Symbol	mitogen-activated protein kinase kinase kinase 3 [Source:HGNC Symbol;Acc:HGNC:6855]	1564.76	0.924794	0.157679	5.86504	4.49026e-09	1.44196e-07
SCAMP4	HGNC Symbol	secretory carrier membrane protein 4 [Source:HGNC Symbol;Acc:HGNC:30385]	910.744	0.396081	0.113892	3.4777	0.000505737	0.00372357
MIF4GD	HGNC Symbol	MIF4G domain containing [Source:HGNC Symbol;Acc:HGNC:24030]	233.552	1.04831	0.275856	3.80022	0.000144568	0.00128258
SULT1A3	HGNC Symbol	sulfotransferase family 1A member 3 [Source:HGNC Symbol;Acc:HGNC:11455]	728.11	0.899707	0.250231	3.59551	0.00032376	0.00254022
NHLRC3	HGNC Symbol	NHL repeat containing 3 [Source:HGNC Symbol;Acc:HGNC:33751]	266.242	1.15957	0.329693	3.51711	0.000436274	0.00327123
ZNF395	HGNC Symbol	zinc finger protein 395 [Source:HGNC Symbol;Acc:HGNC:18737]	291.922	1.84415	0.315519	5.84482	5.07118e-09	1.61223e-07
HSD17B11	HGNC Symbol	hydroxysteroid 17-beta dehydrogenase 11 [Source:HGNC Symbol;Acc:HGNC:22960]	938.52	0.810632	0.218529	3.70949	0.000207678	0.00174669
NUDT16	HGNC Symbol	nudix hydrolase 16 [Source:HGNC Symbol;Acc:HGNC:26442]	523.517	1.30554	0.200737	6.50372	7.83575e-11	3.51856e-09
SLC35A1	HGNC Symbol	solute carrier family 35 member A1 [Source:HGNC Symbol;Acc:HGNC:11021]	434.464	0.622957	0.18058	3.44975	0.000561102	0.00405422
SSBP4	HGNC Symbol	single stranded DNA binding protein 4 [Source:HGNC Symbol;Acc:HGNC:15676]	272.813	0.762269	0.247763	3.0766	0.00209375	0.0121379
HSPBAP1	HGNC Symbol	HSPB1 associated protein 1 [Source:HGNC Symbol;Acc:HGNC:16389]	919.761	0.638715	0.212049	3.01211	0.00259436	0.0144045
CCDC28A	HGNC Symbol	coiled-coil domain containing 28A [Source:HGNC Symbol;Acc:HGNC:21098]	379.917	0.395166	0.156652	2.52258	0.0116499	0.0479759
PNPLA2	HGNC Symbol	patatin like phospholipase domain containing 2 [Source:HGNC Symbol;Acc:HGNC:30802]	3016.48	0.425938	0.152774	2.78802	0.00530306	0.0254752
GRK2	HGNC Symbol	G protein-coupled receptor kinase 2 [Source:HGNC Symbol;Acc:HGNC:289]	3459.78	0.532485	0.156268	3.40752	0.00065557	0.00463771
SSH3	HGNC Symbol	slingshot protein phosphatase 3 [Source:HGNC Symbol;Acc:HGNC:30581]	304.312	1.05216	0.231954	4.53608	5.73087e-06	7.94921e-05
RAB37	HGNC Symbol	RAB37, member RAS oncogene family [Source:HGNC Symbol;Acc:HGNC:30268]	87.7693	1.25533	0.342623	3.66388	0.000248426	0.00203136
LRP5	HGNC Symbol	LDL receptor related protein 5 [Source:HGNC Symbol;Acc:HGNC:6697]	27.956	1.50532	0.683322	2.20295	0.0275983	0.09384
CRIP3	HGNC Symbol	cysteine rich protein 3 [Source:HGNC Symbol;Acc:HGNC:17751]	27.6427	2.04561	0.642525	3.1837	0.00145405	0.00894703
PLA2G15	HGNC Symbol	phospholipase A2 group XV [Source:HGNC Symbol;Acc:HGNC:17163]	247.515	0.629959	0.242934	2.59313	0.00951073	0.0408601
FRAT1	HGNC Symbol	FRAT1, WNT signaling pathway regulator [Source:HGNC Symbol;Acc:HGNC:3944]	94.9868	0.714148	0.256699	2.78205	0.00540168	0.0258552
S1PR4	HGNC Symbol	sphingosine-1-phosphate receptor 4 [Source:HGNC Symbol;Acc:HGNC:3170]	59.3069	0.95086	0.337671	2.81593	0.00486355	0.0238539
USP21	HGNC Symbol	ubiquitin specific peptidase 21 [Source:HGNC Symbol;Acc:HGNC:12620]	292.098	0.593689	0.191209	3.10493	0.00190325	0.0111988
DOK1	HGNC Symbol	docking protein 1 [Source:HGNC Symbol;Acc:HGNC:2990]	770.771	0.616047	0.163217	3.7744	0.000160396	0.00139784
LYL1	HGNC Symbol	LYL1, basic helix-loop-helix family member [Source:HGNC Symbol;Acc:HGNC:6734]	629.927	1.17716	0.241398	4.87642	1.08029e-06	1.81334e-05
PNPLA6	HGNC Symbol	patatin like phospholipase domain containing 6 [Source:HGNC Symbol;Acc:HGNC:16268]	2078.74	0.643962	0.171586	3.753	0.000174734	0.00150139
PCMTD2	HGNC Symbol	protein-L-isoaspartate (D-aspartate) O-methyltransferase domain containing 2 [Source:HGNC Symbol;Acc:HGNC:15882]	586.339	0.544174	0.269598	2.01847	0.0435426	0.132774
MINDY1	HGNC Symbol	MINDY lysine 48 deubiquitinase 1 [Source:HGNC Symbol;Acc:HGNC:25648]	109.658	0.574382	0.236298	2.43075	0.0150675	0.0586179
HLA-DMB	HGNC Symbol	major histocompatibility complex, class II, DM beta [Source:HGNC Symbol;Acc:HGNC:4935]	2068.99	0.66121	0.313229	2.11095	0.0347767	0.111927
ARPIN	HGNC Symbol	actin related protein 2/3 complex inhibitor [Source:HGNC Symbol;Acc:HGNC:28782]	440.753	0.714814	0.2499	2.8604	0.00423111	0.0214129
TNFSF13	HGNC Symbol	TNF superfamily member 13 [Source:HGNC Symbol;Acc:HGNC:11928]	327.406	0.914403	0.230171	3.97271	7.10595e-05	0.00069726
FAM214A	HGNC Symbol	family with sequence similarity 214 member A [Source:HGNC Symbol;Acc:HGNC:25609]	590.236	0.824128	0.222923	3.69691	0.000218239	0.00182106
RIN1	HGNC Symbol	Ras and Rab interactor 1 [Source:HGNC Symbol;Acc:HGNC:18749]	327.639	1.33062	0.357723	3.7197	0.000199459	0.00168649
GIMAP4	HGNC Symbol	GTPase, IMAP family member 4 [Source:HGNC Symbol;Acc:HGNC:21872]	806.438	1.35454	0.63681	2.12707	0.0334144	0.108807
SULF2	HGNC Symbol	sulfatase 2 [Source:HGNC Symbol;Acc:HGNC:20392]	1152.77	0.595825	0.298743	1.99444	0.0461043	0.138226
MAN2A2	HGNC Symbol	mannosidase alpha class 2A member 2 [Source:HGNC Symbol;Acc:HGNC:6825]	2687.81	0.779323	0.212366	3.66972	0.000242817	0.00199006
YPEL3	HGNC Symbol	yippee like 3 [Source:HGNC Symbol;Acc:HGNC:18327]	1222.14	0.996003	0.310495	3.20779	0.0013376	0.00834478
DGKA	HGNC Symbol	diacylglycerol kinase alpha [Source:HGNC Symbol;Acc:HGNC:2849]	3150.31	0.393428	0.202029	1.94738	0.0514894	0.149439
AGAP9	HGNC Symbol	ArfGAP with GTPase domain, ankyrin repeat and PH domain 9 [Source:HGNC Symbol;Acc:HGNC:23463]	289.308	0.309126	0.284518	1.08649	0.277263	0.490054
ZNF652	HGNC Symbol	zinc finger protein 652 [Source:HGNC Symbol;Acc:HGNC:29147]	619.711	0.405425	0.289776	1.3991	0.161784	0.343309
JUND	HGNC Symbol	JunD proto-oncogene, AP-1 transcription factor subunit [Source:HGNC Symbol;Acc:HGNC:6206]	1991.87	0.121623	0.178617	0.680912	0.495927	0.699677
TMEM134	HGNC Symbol	transmembrane protein 134 [Source:HGNC Symbol;Acc:HGNC:26142]	247.778	0.457478	0.215122	2.1266	0.0334533	0.10884
GCNT1	HGNC Symbol	glucosaminyl (N-acetyl) transferase 1, core 2 [Source:HGNC Symbol;Acc:HGNC:4203]	162.271	0.793851	0.518047	1.53239	0.125426	0.287868
DAGLB	HGNC Symbol	diacylglycerol lipase beta [Source:HGNC Symbol;Acc:HGNC:28923]	2220.22	0.275366	0.13015	2.11577	0.0343646	0.111051
DEF6	HGNC Symbol	DEF6, guanine nucleotide exchange factor [Source:HGNC Symbol;Acc:HGNC:2760]	839.437	0.988657	0.208495	4.74187	2.11753e-06	3.30003e-05
POLR3GL	HGNC Symbol	RNA polymerase III subunit G like [Source:HGNC Symbol;Acc:HGNC:28466]	283.572	0.469078	0.216872	2.16292	0.0305471	0.101288
ALOX5	HGNC Symbol	arachidonate 5-lipoxygenase [Source:HGNC Symbol;Acc:HGNC:435]	5307.32	0.365446	0.171897	2.12596	0.0335067	0.108965
LMO2	HGNC Symbol	LIM domain only 2 [Source:HGNC Symbol;Acc:HGNC:6642]	1086.22	0.377477	0.244896	1.54138	0.123225	0.284006
PAFAH2	HGNC Symbol	platelet activating factor acetylhydrolase 2 [Source:HGNC Symbol;Acc:HGNC:8579]	132.752	0.329513	0.197671	1.66697	0.0955201	0.235445
ARHGAP9	HGNC Symbol	Rho GTPase activating protein 9 [Source:HGNC Symbol;Acc:HGNC:14130]	2677.01	0.438725	0.186051	2.3581	0.0183689	0.0684944
ZNF467	HGNC Symbol	zinc finger protein 467 [Source:HGNC Symbol;Acc:HGNC:23154]	621.306	0.361559	0.276385	1.30817	0.190815	0.384825
GPBAR1	HGNC Symbol	G protein-coupled bile acid receptor 1 [Source:HGNC Symbol;Acc:HGNC:19680]	44.5	0.49555	0.304472	1.62757	0.103616	0.250087
MTX1	HGNC Symbol	metaxin 1 [Source:HGNC Symbol;Acc:HGNC:7504]	423.22	0.340525	0.148211	2.29757	0.0215863	0.077738
IPCEF1	HGNC Symbol	interaction protein for cytohesin exchange factors 1 [Source:HGNC Symbol;Acc:HGNC:21204]	290.274	0.793716	0.400873	1.97997	0.0477072	0.141643
NNT	HGNC Symbol	nicotinamide nucleotide transhydrogenase [Source:HGNC Symbol;Acc:HGNC:7863]	508.745	0.604063	0.219046	2.7577	0.00582095	0.0273769
FOXO1	HGNC Symbol	forkhead box O1 [Source:HGNC Symbol;Acc:HGNC:3819]	450.183	0.797149	0.203888	3.90975	9.23922e-05	0.000873686
MIS18BP1	HGNC Symbol	MIS18 binding protein 1 [Source:HGNC Symbol;Acc:HGNC:20190]	830.348	0.741246	0.216928	3.41702	0.000633115	0.00449085
ITM2B	HGNC Symbol	integral membrane protein 2B [Source:HGNC Symbol;Acc:HGNC:6174]	9223.09	0.468202	0.170422	2.7473	0.00600879	0.0281011
EVI2B	HGNC Symbol	ecotropic viral integration site 2B [Source:HGNC Symbol;Acc:HGNC:3500]	10923.3	0.274758	0.197959	1.38795	0.165151	0.348638
ITGB7	HGNC Symbol	integrin subunit beta 7 [Source:HGNC Symbol;Acc:HGNC:6162]	815.948	0.578193	0.2771	2.08659	0.0369255	0.117081
INPP4A	HGNC Symbol	inositol polyphosphate-4-phosphatase type I A [Source:HGNC Symbol;Acc:HGNC:6074]	1112.18	0.403234	0.20071	2.00904	0.0445328	0.134991
SORT1	HGNC Symbol	sortilin 1 [Source:HGNC Symbol;Acc:HGNC:11186]	1218.79	0.591872	0.291024	2.03376	0.0419762	0.129119
INPP5D	HGNC Symbol	inositol polyphosphate-5-phosphatase D [Source:HGNC Symbol;Acc:HGNC:6079]	1197.09	0.72921	0.314258	2.32042	0.0203182	0.0742478
SECTM1	HGNC Symbol	secreted and transmembrane 1 [Source:HGNC Symbol;Acc:HGNC:10707]	269.07	0.824037	0.357438	2.3054	0.0211443	0.0765104
PHTF2	HGNC Symbol	putative homeodomain transcription factor 2 [Source:HGNC Symbol;Acc:HGNC:13411]	1191.99	0.379784	0.210387	1.80517	0.0710484	0.18959
LDLRAP1	HGNC Symbol	low density lipoprotein receptor adaptor protein 1 [Source:HGNC Symbol;Acc:HGNC:18640]	427.115	0.458932	0.199938	2.29537	0.0217122	0.0780322
CLEC2B	HGNC Symbol	C-type lectin domain family 2 member B [Source:HGNC Symbol;Acc:HGNC:2053]	1046.96	0.893712	0.323065	2.76635	0.00566874	0.0268391
TRIM62	HGNC Symbol	tripartite motif containing 62 [Source:HGNC Symbol;Acc:HGNC:25574]	231.09	0.497979	0.199069	2.50153	0.0123657	0.0501441
PLCB2	HGNC Symbol	phospholipase C beta 2 [Source:HGNC Symbol;Acc:HGNC:9055]	1328.66	0.756474	0.268916	2.81306	0.00490732	0.0240317
C11orf21	HGNC Symbol	chromosome 11 open reading frame 21 [Source:HGNC Symbol;Acc:HGNC:13231]	181.731	1.09183	0.440573	2.47821	0.0132042	0.0528017
ARHGEF6	HGNC Symbol	Rac/Cdc42 guanine nucleotide exchange factor 6 [Source:HGNC Symbol;Acc:HGNC:685]	877.578	0.238977	0.26775	0.892538	0.372105	0.590494
NLRP1	HGNC Symbol	NLR family pyrin domain containing 1 [Source:HGNC Symbol;Acc:HGNC:14374]	4960.53	0.330492	0.366841	0.900913	0.367635	0.586504
CD86	HGNC Symbol	CD86 molecule [Source:HGNC Symbol;Acc:HGNC:1705]	3210.59	0.31056	0.23756	1.30729	0.191114	0.385282
DGKE	HGNC Symbol	diacylglycerol kinase epsilon [Source:HGNC Symbol;Acc:HGNC:2852]	423.627	0.384891	0.372039	1.03454	0.300882	0.516838
SLC46A3	HGNC Symbol	solute carrier family 46 member 3 [Source:HGNC Symbol;Acc:HGNC:27501]	98.7794	0.520284	0.433728	1.19956	0.230309	0.434924
VIPR1	HGNC Symbol	vasoactive intestinal peptide receptor 1 [Source:HGNC Symbol;Acc:HGNC:12694]	146.177	1.2024	0.497198	2.41834	0.0155913	0.0601845
DNAJC13	HGNC Symbol	DnaJ heat shock protein family (Hsp40) member C13 [Source:HGNC Symbol;Acc:HGNC:30343]	1436.07	0.156962	0.163561	0.959653	0.33723	0.555244
