# Supplementary material for: HDAC Inhibition as Potential Therapeutic Strategy to Restore the Deregulated Immune Response in Severe COVID-19
Source: Front Immunol. 2022 May 3;13:841716. doi: 10.3389/fimmu.2022.841716 (PMC9111747; doi:10.3389/fimmu.2022.841716)
Supplement: Supplementary file 3 [file Table_2.xlsx]

## Sheet: Cluster 1
genes	baseMean	log2FoldChange	lfcSE	stat	pvalue	padj
PLXDC1	72.88	2.84	0.38	7.38	1.55475e-13	2.93584e-10
SMYD1	16.22	2.64	0.46	5.69	1.30646e-08	3.85467e-06
OGDHL	131.92	2.64	0.32	8.17	3.07092e-16	1.15976e-12
KLF2	56.23	2.42	0.45	5.4	6.85142e-08	1.61719e-05
EEPD1	30.29	2.26	0.44	5.13	2.96277e-07	5.13054e-05
TMSB15A	13.85	2.21	0.44	5.03	4.81719e-07	7.03157e-05
NMU	37.72	2.18	0.36	6.11	9.95487e-10	4.58482e-07
SLC7A3	109.6	2.16	0.35	6.22	4.83496e-10	2.34099e-07
AQP3	167.44	2.08	0.41	5.02	5.08847e-07	7.22448e-05
CCR2	200.85	2.02	0.38	5.28	1.26454e-07	2.62399e-05
CCR5	192.77	1.98	0.39	5.05	4.48922e-07	6.78159e-05
MDH1B	21.98	1.93	0.33	5.82	5.88479e-09	2.09665e-06
GNG4	480.67	1.9	0.38	4.98	6.50984e-07	8.59618e-05
GZMK	199.5	1.87	0.33	5.7	1.21667e-08	3.75486e-06
ATL1	64.88	1.8	0.3	6.1	1.05416e-09	4.73947e-07
SLC12A5	35.92	1.77	0.32	5.57	2.49392e-08	7.02877e-06
NDRG2	132.31	1.67	0.29	5.71	1.12743e-08	3.60834e-06
EOMES	274.11	1.66	0.32	5.22	1.76248e-07	3.43102e-05
SNTA1	207.34	1.65	0.2	8.15	3.74679e-16	1.17918e-12
ANKRD6	263.34	1.56	0.22	7.1	1.23177e-12	1.78919e-09
KIAA1324	1073.63	1.52	0.29	5.19	2.10648e-07	3.93828e-05
ETNK2	50.91	1.51	0.27	5.6	2.17156e-08	6.21298e-06
FANK1	25.45	1.46	0.27	5.49	4.02754e-08	1.07116e-05
CHI3L2	384.22	1.45	0.24	5.91	3.36641e-09	1.27136e-06
USP2	36.31	1.4	0.28	5	5.88079e-07	8.10562e-05
CAPN14	42	1.39	0.28	5.03	4.96029e-07	7.15001e-05
PINK1	527.48	1.37	0.21	6.47	9.69145e-11	6.77791e-08
ADGRL1	822.39	1.36	0.27	5.06	4.2952e-07	6.64805e-05
TRAT1	269.91	1.22	0.21	5.69	1.30128e-08	3.85467e-06
EPHB6	570.1	1.2	0.23	5.26	1.42557e-07	2.86374e-05
HLA-DMA	1457.84	1.2	0.19	6.26	3.78827e-10	1.93335e-07
SLC27A1	262.4	1.13	0.22	5.03	4.82486e-07	7.03157e-05
VAV3	241.77	1.11	0.21	5.2	2.0032e-07	3.78263e-05
FAM184A	276.31	1.11	0.21	5.35	8.81922e-08	1.93643e-05
LYPD3	166.77	1.11	0.21	5.38	7.5867e-08	1.70547e-05
HES7	143.84	1.07	0.2	5.27	1.36555e-07	2.77265e-05
ICAM5	294.34	1.06	0.15	7	2.63309e-12	3.15413e-09
KCNMB4	184.61	0.99	0.14	6.94	4.00272e-12	4.44608e-09
SIRPG	3950.83	0.97	0.19	5.14	2.78432e-07	4.91367e-05
CD27	7639.23	0.95	0.18	5.31	1.12271e-07	2.35557e-05
CD52	9725.21	0.91	0.17	5.21	1.91765e-07	3.65768e-05
PLEKHB1	334.67	0.85	0.17	5.15	2.60052e-07	4.67672e-05
PRRT1	126.24	0.84	0.17	5.01	5.36555e-07	7.56102e-05
ITM2A	3270.52	0.8	0.16	4.95	7.3019e-07	9.47522e-05
MARCH9	1138.85	0.79	0.16	4.96	6.95011e-07	9.11382e-05
ZNF439	428.14	0.77	0.15	5.05	4.34075e-07	6.66394e-05
SLC35B2	1168.53	0.69	0.13	5.11	3.18242e-07	5.31802e-05
HSPB11	870.81	0.6	0.12	4.98	6.31341e-07	8.49085e-05
KLHDC3	2667.53	0.55	0.11	5.12	3.06412e-07	5.21258e-05
CCDC34	891.1	0.54	0.1	5.34	9.50747e-08	2.04011e-05
IFT52	621.34	0.53	0.11	5.01	5.54252e-07	7.75255e-05
ATP6V1G1	914.52	0.53	0.1	5.06	4.25915e-07	6.64674e-05
DCTN3	1501.38	0.49	0.1	5.03	4.84088e-07	7.03157e-05

## Sheet: Cluster 2
genes	baseMean	log2FoldChange	lfcSE	stat	pvalue	padj
MAP1B	90.19	-3.22	0.35	-9.14	5.99271e-20	3.77201e-16
FCER2	186.68	-3.14	0.44	-7.21	5.58087e-13	8.78197e-10
IFI44L	2587.31	-3.09	0.38	-8.2	2.48243e-16	1.15976e-12
UBE2QL1	14.9	-3.06	0.42	-7.32	2.46266e-13	4.22749e-10
TMEM92	15.86	-3	0.46	-6.54	6.1659e-11	4.47811e-08
COL1A1	339	-2.8	0.35	-7.94	2.07064e-15	4.34444e-12
PTPRG	28.07	-2.77	0.43	-6.4	1.50848e-10	9.82229e-08
PTGER1	20.07	-2.76	0.34	-8.08	6.58908e-16	1.55527e-12
SCARF1	170.89	-2.76	0.27	-10.04	9.7289e-24	9.18554e-20
SEMA6A	7.4	-2.74	0.51	-5.36	8.46326e-08	1.88014e-05
MX1	4898.98	-2.73	0.43	-6.28	3.39332e-10	1.83075e-07
EGFL6	190.89	-2.63	0.42	-6.33	2.5316e-10	1.44861e-07
SERPINA1	208.76	-2.62	0.51	-5.17	2.38818e-07	4.42118e-05
FERMT2	136.99	-2.6	0.37	-7.03	2.01734e-12	2.72097e-09
ALPK2	99.71	-2.58	0.41	-6.28	3.3128e-10	1.83075e-07
CSF2RB	16.53	-2.55	0.38	-6.77	1.32473e-11	1.19119e-08
IL4I1	510.61	-2.54	0.37	-6.83	8.37708e-12	8.32549e-09
ALDH1L2	341.35	-2.49	0.36	-6.84	8.02804e-12	8.32549e-09
IFIT3	678.94	-2.48	0.43	-5.78	7.60401e-09	2.65901e-06
USP18	674.41	-2.41	0.38	-6.43	1.25527e-10	8.46547e-08
TNFAIP2	43.28	-2.4	0.4	-5.97	2.39048e-09	1.0031e-06
NXPH3	31.49	-2.34	0.37	-6.36	2.02089e-10	1.21197e-07
IFIT1	285.49	-2.32	0.43	-5.45	5.10695e-08	1.28579e-05
ADAMTSL4	17.76	-2.28	0.34	-6.63	3.25011e-11	2.45487e-08
PAPPA2	10.75	-2.27	0.41	-5.54	2.96335e-08	8.10971e-06
INHBE	57.59	-2.25	0.41	-5.52	3.31946e-08	8.95447e-06
HELZ2	1112.26	-2.2	0.37	-5.96	2.50868e-09	1.02981e-06
FGFR3	28.01	-2.1	0.42	-5.05	4.46811e-07	6.78159e-05
DGKI	181.78	-2.07	0.36	-5.75	8.90505e-09	3.05735e-06
STARD8	337.03	-2.07	0.31	-6.63	3.2456e-11	2.45487e-08
NHSL1	40.26	-2.06	0.31	-6.75	1.50684e-11	1.23711e-08
HNF1B	1080.16	-2.04	0.37	-5.55	2.92591e-08	8.10971e-06
TMPRSS6	157.68	-1.98	0.34	-5.88	4.09954e-09	1.51788e-06
ITPKA	306	-1.97	0.4	-4.98	6.2876e-07	8.49085e-05
OASL	1436.86	-1.97	0.36	-5.49	4.1128e-08	1.07864e-05
IRF7	1267.18	-1.96	0.38	-5.15	2.67084e-07	4.75788e-05
TNFRSF8	230.5	-1.93	0.33	-5.92	3.23351e-09	1.24609e-06
OPLAH	129.19	-1.92	0.31	-6.26	3.73682e-10	1.93335e-07
DDX60	1202.49	-1.92	0.31	-6.16	7.08552e-10	3.34489e-07
ATF5	558.47	-1.91	0.34	-5.7	1.20699e-08	3.75486e-06
C16orf74	13.64	-1.86	0.37	-4.99	5.97069e-07	8.16989e-05
HMSD	205.79	-1.82	0.22	-8.09	6.10609e-16	1.55527e-12
SIPA1L2	63.6	-1.81	0.34	-5.38	7.29004e-08	1.67556e-05
IFI44	1561.18	-1.8	0.29	-6.24	4.32737e-10	2.15036e-07
IQCF3	39.24	-1.79	0.35	-5.08	3.67797e-07	5.85894e-05
OAS1	1568.97	-1.77	0.35	-5.04	4.53721e-07	6.79969e-05
RBMS3	37.61	-1.75	0.34	-5.1	3.32024e-07	5.49965e-05
OAS3	5377.76	-1.73	0.34	-5.16	2.43657e-07	4.46697e-05
CAMK1D	192.88	-1.71	0.16	-10.36	3.75528e-25	7.0911e-21
OAS2	8092.41	-1.6	0.27	-5.98	2.26695e-09	9.72883e-07
DMGDH	29.07	-1.59	0.32	-5	5.64938e-07	7.84392e-05
HERC5	729.77	-1.59	0.3	-5.23	1.68228e-07	3.30902e-05
GPR35	256.83	-1.57	0.27	-5.74	9.39594e-09	3.16828e-06
LAMP3	598.19	-1.55	0.28	-5.63	1.81076e-08	5.2604e-06
THBS4	72.13	-1.45	0.27	-5.4	6.65062e-08	1.58967e-05
NEXN	107.71	-1.42	0.28	-5.04	4.65691e-07	6.92413e-05
COLGALT2	160.5	-1.37	0.2	-6.99	2.67257e-12	3.15413e-09
SHROOM1	93.65	-1.32	0.25	-5.21	1.88049e-07	3.6234e-05
EIF2AK2	2123.65	-1.27	0.24	-5.38	7.3649e-08	1.67556e-05
VWA7	75.89	-1.19	0.22	-5.41	6.29884e-08	1.52488e-05
DPYSL2	1157.55	-1.13	0.21	-5.34	9.18015e-08	1.99252e-05
IRF9	378.09	-1.08	0.22	-5.02	5.06697e-07	7.22448e-05
TRIM25	4597.38	-1.07	0.21	-5.12	2.98872e-07	5.13054e-05
ADAM9	401.98	-1.04	0.18	-5.7	1.23286e-08	3.75486e-06
SIRT1	658.75	-1.02	0.19	-5.43	5.68052e-08	1.41138e-05
PARP12	1473.91	-1.02	0.21	-4.95	7.47222e-07	9.5985e-05
NBEAL2	5714.92	-1	0.17	-5.73	9.79078e-09	3.2435e-06
CHMP5	2401.3	-1	0.19	-5.13	2.87961e-07	5.03478e-05
IL18R1	1266.17	-0.99	0.17	-5.85	4.93364e-09	1.79157e-06
IRF5	983.43	-0.99	0.16	-6.03	1.67649e-09	7.36214e-07
PARP14	4472.47	-0.91	0.18	-4.98	6.34015e-07	8.49085e-05
SYNE3	2989.51	-0.87	0.17	-5.12	3.09631e-07	5.22033e-05
DOK4	410.24	-0.77	0.14	-5.42	6.05159e-08	1.48405e-05
ATP2A2	5311.42	-0.76	0.14	-5.38	7.28182e-08	1.67556e-05
ZNRF1	353.8	-0.7	0.13	-5.15	2.54067e-07	4.61303e-05
NEDD9	1105.4	-0.62	0.12	-5.08	3.69228e-07	5.85894e-05
NCALD	1090.66	-0.6	0.11	-5.25	1.49428e-07	2.97016e-05
GCH1	1330.55	-0.6	0.11	-5.47	4.50693e-08	1.16581e-05
C19orf12	860.35	-0.48	0.1	-4.98	6.41454e-07	8.52998e-05
